# Supplementary material for: A large-scale assessment of the quality of plant genome assemblies using the LTR assembly index
Source: AoB Plants. 2023 Apr 4;15(3):plad015. doi: 10.1093/aobpla/plad015 (PMC10184434; doi:10.1093/aobpla/plad015)
Supplement: plad015_suppl_Supplementary_Table_S1 [file plad015_suppl_supplementary_table_s1.xlsx]

## Sheet: Land Plants
Table S1: The species name, taxonomy groups, GenBank assembly accession, BioSample id, BioProject id, Assembly level, genome size and number of scaffolds and chromosomes of all studied genomes.
Plant species	Taxonomic groups	BioSample	BioProject	GenBank accession	Assembly level	Genome size (Mb)	Numbers of scaffolds & chromosome
Abrus precatorius	Eukaryota;Plants;Land Plants	SAMN10039699	PRJNA510631	GCA_003935025.1	Scaffold	347.23	160
Abrus pulchellus subsp. cantoniensis	Eukaryota;Plants;Land Plants	SAMN26867016	PRJNA818613	GCA_023634445.1	Chromosome	381.268	29
Abrus pulchellus subsp. cantoniensis	Eukaryota;Plants;Land Plants	SAMN25889585	PRJNA806634	GCA_024086825.1	Chromosome	381.268	29
Acacia acuminata	Eukaryota;Plants;Land Plants	SAMN17254106	PRJNA510265	GCA_019022655.1	Contig	880.087	633
Acacia pycnantha	Eukaryota;Plants;Land Plants	SAMN20587791	PRJNA752212	GCA_025563575.1	Scaffold	815.415	1272
Acanthochlamys bracteata	Eukaryota;Plants;Land Plants	SAMN18024572	PRJNA703828	GCA_019914995.1	Chromosome	197.966	821
Acer negundo	Eukaryota;Plants;Land Plants	SAMN20429306	PRJNA750066	GCA_025594385.1	Chromosome	442.441	108
Acer yangbiense	Eukaryota;Plants;Land Plants	SAMN11026391	PRJNA524417	GCA_008009225.1	Chromosome	665.888	280
Actinidia chinensis	Eukaryota;Plants;Land Plants	SAMN02981505	PRJNA187206	GCA_000467755.1	Contig	604.217	26721
Actinidia chinensis var. chinensis	Eukaryota;Plants;Land Plants	SAMN07269859	PRJNA391506	GCA_003024255.1	Chromosome	553.842	1234
Actinidia deliciosa	Eukaryota;Plants;Land Plants	SAMN29182974	PRJNA850524	GCA_024454175.1	Chromosome	621.991	41
Actinidia rufa	Eukaryota;Plants;Land Plants	SAMD00177084	PRJDB8483	GCA_014362265.1	Scaffold	647.239	501
Aechmea fasciata	Eukaryota;Plants;Land Plants	SAMN20337551	PRJNA748557	GCA_025177825.1	Chromosome	347.867	24
Aegilops longissima	Eukaryota;Plants;Land Plants	SAMEA7232842	PRJEB40050	GCA_904067125.1	Chromosome	6689.48	127931
Aegilops tauschii	Eukaryota;Plants;Land Plants	SAMN04622930	PRJNA316988	GCA_002105435.1	Chromosome	247.197	1
Aegilops tauschii subsp. strangulata	Eukaryota;Plants;Land Plants	SAMN05426520	PRJNA702515	GCA_002575655.2	Chromosome	4218.18	109197
Aeschynomene evenia	Eukaryota;Plants;Land Plants	SAMN08866577	PRJNA448804	GCA_013621005.1	Chromosome	375.94	1451
Aethionema arabicum	Eukaryota;Plants;Land Plants	SAMN02169162	PRJNA202984	GCA_000411095.1	Scaffold	192.488	18312
Alliaria petiolata	Eukaryota;Plants;Land Plants	SAMN17958863	PRJNA702530	GCA_020283515.1	Scaffold	1075.01	694
Alloteropsis semialata	Eukaryota;Plants;Land Plants	SAMN09668083	PRJNA481434	GCA_004135705.1	Chromosome	747.772	688
Alnus glutinosa	Eukaryota;Plants;Land Plants	SAMN08442478	PRJNA374770	GCA_003254965.1	Scaffold	611.874	167345
Amaranthus hypochondriacus	Eukaryota;Plants;Land Plants	SAMN02315103	PRJNA214803	GCA_000753965.2	Chromosome	417.46	1567
Amaranthus palmeri	Eukaryota;Plants;Land Plants	SAMN06642541	PRJNA380417	GCA_025765695.1	Scaffold	541.08	20269
Amaranthus tricolor	Eukaryota;Plants;Land Plants	SAMN31325362	PRJNA891371	GCA_026216705.1	Contig	555.413	3339
Amaranthus tuberculatus	Eukaryota;Plants;Land Plants	SAMN00008865	PRJNA38543	GCA_000180655.1	Contig	4.34798	15440
Amphibolis antarctica	Eukaryota;Plants;Land Plants	SAMN28104064	PRJNA835502	GCA_024699675.1	Contig	244.676	16915
Amphicarpaea edgeworthii	Eukaryota;Plants;Land Plants	SAMN15470660	PRJNA644665	GCA_014843725.1	Chromosome	299.059	24
Anacardium occidentale	Eukaryota;Plants;Land Plants	SAMN21850282	PRJNA766521	GCA_026122585.1	Scaffold	356.593	3268
Ananas comosus	Eukaryota;Plants;Land Plants	SAMEA5755616	PRJEB33121	GCA_902162155.2	Chromosome	381.905	3133
Ananas comosus	Eukaryota;Plants;Land Plants	SAMN04316497	PRJNA371634	GCA_001540865.1	Chromosome	382.056	3129
Ananas comosus	Eukaryota;Plants;Land Plants	SAMN04230745	PRJNA300906	GCA_001661175.1	Scaffold	524.07	8448
Andrographis paniculata	Eukaryota;Plants;Land Plants	SAMN12076765	PRJNA892588	GCA_009805555.1	Contig	284.458	271
Andrographis paniculata	Eukaryota;Plants;Land Plants	SAMN08159216	PRJNA421867	GCA_004354405.1	Chromosome	269.408	257
Anethum foeniculum	Eukaryota;Plants;Land Plants	SAMN07983892	PRJNA419638	GCA_003724115.2	Scaffold	1011.39	300977
Anthoceros angustus	Eukaryota;Plants;Land Plants	SAMN11775617	PRJNA543716	GCA_010909165.1	Scaffold	119.349	289
Apium graveolens	Eukaryota;Plants;Land Plants	SAMN13496595	PRJNA593940	GCA_009905375.1	Chromosome	3332.58	4852
Apocynum venetum	Eukaryota;Plants;Land Plants	SAMN09447602	PRJNA476646	GCA_019593545.1	Contig	271.208	875
Apostasia shenzhenica	Eukaryota;Plants;Land Plants	SAMN04453324	PRJNA310678	GCA_002786265.1	Scaffold	348.733	2985
Aquilaria agallochum	Eukaryota;Plants;Land Plants	SAMN02677707	PRJNA240626	GCA_000696445.1	Scaffold	726.71	27769
Aquilegia coerulea	Eukaryota;Plants;Land Plants	SAMN01041930	PRJNA33681	GCA_002738505.1	Scaffold	301.98	970
Aquilegia eximia	Eukaryota;Plants;Land Plants	SAMN25872407	PRJNA810485	GCA_023053535.1	Scaffold	365.823	249
Aquilegia eximia	Eukaryota;Plants;Land Plants	SAMN25872407	PRJNA810486	GCA_023053565.1	Scaffold	367.333	463
Aquilegia kansuensis	Eukaryota;Plants;Land Plants	SAMN20157276	PRJNA636213	GCA_020826895.1	Chromosome	293.206	651
Arabidopsis arenosa	Eukaryota;Plants;Land Plants	SAMEA6718917	PRJEB37828	GCA_902850255.1	Scaffold	212.811	121101
Arabidopsis arenosa	Eukaryota;Plants;Land Plants	SAMEA6718916	PRJEB37828	GCA_902996965.1	Scaffold	164.834	10147
Arabidopsis arenosa	Eukaryota;Plants;Land Plants	SAMEA7850472	PRJEB42625	GCA_905216605.1	Chromosome	149.659	8
Arabidopsis arenosa	Eukaryota;Plants;Land Plants	SAMN28797779	PRJNA844220	GCA_026151155.1	Chromosome	152.958	264
Arabidopsis arenosa subsp. arenosa	Eukaryota;Plants;Land Plants	SAMEA7752633	PRJEB42276	GCA_905175405.1	Contig	460.96	3629
Arabidopsis halleri	Eukaryota;Plants;Land Plants	SAMN10130990	PRJNA492199	GCA_003711535.1	Scaffold	164.574	40344
Arabidopsis halleri subsp. gemmifera	Eukaryota;Plants;Land Plants	SAMD00008636	PRJDB1392	GCA_000523005.1	Scaffold	221.14	282453
Arabidopsis halleri subsp. gemmifera	Eukaryota;Plants;Land Plants	SAMEA3885198	PRJEB12914	GCA_900078215.1	Scaffold	196.243	2239
Arabidopsis lyrata	Eukaryota;Plants;Land Plants	SAMEA110177242	PRJEB50329	GCA_944990045.1	Scaffold	243.773	783
Arabidopsis lyrata subsp. lyrata	Eukaryota;Plants;Land Plants	SAMN02981250	PRJNA41137	GCA_000004255.1	Scaffold	206.823	696
Arabidopsis lyrata subsp. petraea	Eukaryota;Plants;Land Plants	SAMD00008633	PRJDB1393	GCA_000524985.1	Scaffold	202.972	281536
Arabidopsis lyrata subsp. petraea	Eukaryota;Plants;Land Plants	SAMEA104212554	PRJEB22152	GCA_900205625.1	Scaffold	175.183	1675
Arabidopsis lyrata subsp. petraea	Eukaryota;Plants;Land Plants	SAMN28797794	PRJNA844220	GCA_026151145.1	Chromosome	187.502	54
Arabidopsis suecica	Eukaryota;Plants;Land Plants	SAMN16534085	PRJNA669593	GCA_019202805.1	Chromosome	272.254	269
Arabidopsis suecica	Eukaryota;Plants;Land Plants	SAMEA7742144	PRJEB42198	GCA_905175345.1	Scaffold	262.564	13
Arabidopsis thaliana	Eukaryota;Plants;Land Plants	SAMN03081427	PRJNA10719	GCA_000001735.2	Chromosome	119.669	7
Arabidopsis thaliana	Eukaryota;Plants;Land Plants	SAMN03081413	PRJNA13190	GCA_000211275.1	Chromosome	93.6545	6
Arabidopsis thaliana	Eukaryota;Plants;Land Plants	SAMN02981334	PRJNA30811	GCA_000222325.1	Scaffold	96.5002	2143
Arabidopsis thaliana	Eukaryota;Plants;Land Plants	SAMN02981335	PRJNA30811	GCA_000222345.1	Scaffold	98.0662	1740
Arabidopsis thaliana	Eukaryota;Plants;Land Plants	SAMN02981333	PRJNA30811	GCA_000222365.1	Scaffold	96.2565	1261
Arabidopsis thaliana	Eukaryota;Plants;Land Plants	SAMN02981336	PRJNA30811	GCA_000222385.1	Scaffold	96.694	2408
Arabidopsis thaliana	Eukaryota;Plants;Land Plants	SAMN02724977	PRJNA237120	GCA_000835945.1	Contig	127.419	378
Arabidopsis thaliana	Eukaryota;Plants;Land Plants	SAMN22999947	PRJNA777107	GCA_020911765.2	Chromosome	133.917	5
Arabidopsis thaliana	Eukaryota;Plants;Land Plants	SAMN27631187	PRJNA828135	GCA_023115395.1	Complete	132.081	7
Arabidopsis thaliana	Eukaryota;Plants;Land Plants	SAMEA104356371	PRJEB23122	GCA_900233635.1	Contig	1.68821	157
Arabidopsis thaliana	Eukaryota;Plants;Land Plants	SAMEA104356363	PRJEB23122	GCA_900233645.1	Contig	1.34032	133
Arabidopsis thaliana	Eukaryota;Plants;Land Plants	SAMEA104356362	PRJEB23122	GCA_900233655.1	Contig	1.15189	124
Arabidopsis thaliana	Eukaryota;Plants;Land Plants	SAMEA104356355	PRJEB23122	GCA_900233665.1	Contig	1.82675	191
Arabidopsis thaliana	Eukaryota;Plants;Land Plants	SAMEA104356369	PRJEB23122	GCA_900233675.1	Contig	1.03397	120
Arabidopsis thaliana	Eukaryota;Plants;Land Plants	SAMEA104356350	PRJEB23122	GCA_900233685.1	Contig	1.72997	149
Arabidopsis thaliana	Eukaryota;Plants;Land Plants	SAMEA104356348	PRJEB23122	GCA_900233695.1	Contig	1.80119	169
Arabidopsis thaliana	Eukaryota;Plants;Land Plants	SAMEA104356358	PRJEB23122	GCA_900233705.1	Contig	1.53762	126
Arabidopsis thaliana	Eukaryota;Plants;Land Plants	SAMEA104356374	PRJEB23122	GCA_900233715.1	Contig	1.14084	138
Arabidopsis thaliana	Eukaryota;Plants;Land Plants	SAMEA104356368	PRJEB23122	GCA_900233725.1	Contig	2.27092	190
Arabidopsis thaliana	Eukaryota;Plants;Land Plants	SAMEA104356344	PRJEB23122	GCA_900233735.1	Contig	1.87192	156
Arabidopsis thaliana	Eukaryota;Plants;Land Plants	SAMEA104356351	PRJEB23122	GCA_900233745.1	Contig	1.86401	172
Arabidopsis thaliana	Eukaryota;Plants;Land Plants	SAMEA104356375	PRJEB23122	GCA_900233755.1	Contig	1.9492	183
Arabidopsis thaliana	Eukaryota;Plants;Land Plants	SAMEA104356365	PRJEB23122	GCA_900233765.1	Contig	1.97277	169
Arabidopsis thaliana	Eukaryota;Plants;Land Plants	SAMEA104356356	PRJEB23122	GCA_900233775.1	Contig	1.84553	154
Arabidopsis thaliana	Eukaryota;Plants;Land Plants	SAMEA104356346	PRJEB23122	GCA_900233785.1	Contig	2.68429	231
Arabidopsis thaliana	Eukaryota;Plants;Land Plants	SAMEA104356349	PRJEB23122	GCA_900233795.1	Contig	1.65792	153
Arabidopsis thaliana	Eukaryota;Plants;Land Plants	SAMEA104356373	PRJEB23122	GCA_900233805.1	Contig	1.5272	146
Arabidopsis thaliana	Eukaryota;Plants;Land Plants	SAMEA104356360	PRJEB23122	GCA_900233815.1	Contig	1.71934	188
Arabidopsis thaliana	Eukaryota;Plants;Land Plants	SAMEA104356367	PRJEB23122	GCA_900233825.1	Contig	1.4618	147
Arabidopsis thaliana	Eukaryota;Plants;Land Plants	SAMEA104356376	PRJEB23122	GCA_900233835.1	Contig	1.65938	159
Arabidopsis thaliana	Eukaryota;Plants;Land Plants	SAMEA104356366	PRJEB23122	GCA_900233845.1	Contig	1.15	133
Arabidopsis thaliana	Eukaryota;Plants;Land Plants	SAMEA104356414	PRJEB23122	GCA_900233855.1	Contig	1.61604	153
Arabidopsis thaliana	Eukaryota;Plants;Land Plants	SAMEA104356364	PRJEB23122	GCA_900233865.1	Contig	1.33758	133
Arabidopsis thaliana	Eukaryota;Plants;Land Plants	SAMEA104356353	PRJEB23122	GCA_900233875.1	Contig	1.72986	182
Arabidopsis thaliana	Eukaryota;Plants;Land Plants	SAMEA104356372	PRJEB23122	GCA_900233885.1	Contig	1.38144	140
Arabidopsis thaliana	Eukaryota;Plants;Land Plants	SAMEA104356359	PRJEB23122	GCA_900233895.1	Contig	1.31957	158
Arabidopsis thaliana	Eukaryota;Plants;Land Plants	SAMEA104356370	PRJEB23122	GCA_900233905.1	Contig	1.37218	132
Arabidopsis thaliana	Eukaryota;Plants;Land Plants	SAMEA104356361	PRJEB23122	GCA_900233915.1	Contig	1.36257	136
Arabidopsis thaliana	Eukaryota;Plants;Land Plants	SAMEA104356354	PRJEB23122	GCA_900233925.1	Contig	2.03504	248
Arabidopsis thaliana	Eukaryota;Plants;Land Plants	SAMEA104356357	PRJEB23122	GCA_900233945.1	Contig	1.26394	151
Arabidopsis thaliana	Eukaryota;Plants;Land Plants	SAMEA104356352	PRJEB23122	GCA_900233955.1	Contig	0.838703	109
Arabidopsis thaliana	Eukaryota;Plants;Land Plants	SAMEA104356347	PRJEB23122	GCA_900233965.1	Contig	1.78161	170
Arabidopsis thaliana	Eukaryota;Plants;Land Plants	SAMEA104356388	PRJEB23122	GCA_900233975.1	Contig	0.844674	119
Arabidopsis thaliana	Eukaryota;Plants;Land Plants	SAMEA104356381	PRJEB23122	GCA_900233985.1	Contig	1.75614	156
Arabidopsis thaliana	Eukaryota;Plants;Land Plants	SAMEA104356386	PRJEB23122	GCA_900233995.1	Contig	2.27278	199
Arabidopsis thaliana	Eukaryota;Plants;Land Plants	SAMEA104356380	PRJEB23122	GCA_900234005.1	Contig	1.33529	137
Arabidopsis thaliana	Eukaryota;Plants;Land Plants	SAMEA104356385	PRJEB23122	GCA_900234015.1	Contig	1.11018	124
Arabidopsis thaliana	Eukaryota;Plants;Land Plants	SAMEA104356391	PRJEB23122	GCA_900234025.1	Contig	1.4141	116
Arabidopsis thaliana	Eukaryota;Plants;Land Plants	SAMEA104356390	PRJEB23122	GCA_900234035.1	Contig	2.18075	205
Arabidopsis thaliana	Eukaryota;Plants;Land Plants	SAMEA104356378	PRJEB23122	GCA_900234045.1	Contig	1.62901	158
Arabidopsis thaliana	Eukaryota;Plants;Land Plants	SAMEA104356382	PRJEB23122	GCA_900234055.1	Contig	1.76317	182
Arabidopsis thaliana	Eukaryota;Plants;Land Plants	SAMEA104356384	PRJEB23122	GCA_900234065.1	Contig	1.56864	151
Arabidopsis thaliana	Eukaryota;Plants;Land Plants	SAMEA104356393	PRJEB23122	GCA_900234075.1	Contig	0.195283	19
Arabidopsis thaliana	Eukaryota;Plants;Land Plants	SAMEA104356392	PRJEB23122	GCA_900234085.1	Contig	2.05357	194
Arabidopsis thaliana	Eukaryota;Plants;Land Plants	SAMEA104356387	PRJEB23122	GCA_900234095.1	Contig	1.7997	173
Arabidopsis thaliana	Eukaryota;Plants;Land Plants	SAMEA104356377	PRJEB23122	GCA_900234105.1	Contig	1.76999	156
Arabidopsis thaliana	Eukaryota;Plants;Land Plants	SAMEA104356379	PRJEB23122	GCA_900234115.1	Contig	1.8648	164
Arabidopsis thaliana	Eukaryota;Plants;Land Plants	SAMEA104356389	PRJEB23122	GCA_900234125.1	Contig	2.02645	164
Arabidopsis thaliana	Eukaryota;Plants;Land Plants	SAMEA104356383	PRJEB23122	GCA_900234135.1	Contig	1.73315	143
Arabidopsis thaliana	Eukaryota;Plants;Land Plants	SAMEA104356405	PRJEB23122	GCA_900234145.1	Contig	1.83575	156
Arabidopsis thaliana	Eukaryota;Plants;Land Plants	SAMEA104356398	PRJEB23122	GCA_900234155.1	Contig	1.93139	180
Arabidopsis thaliana	Eukaryota;Plants;Land Plants	SAMEA104356399	PRJEB23122	GCA_900234165.1	Contig	2.13757	189
Arabidopsis thaliana	Eukaryota;Plants;Land Plants	SAMEA104356394	PRJEB23122	GCA_900234175.1	Contig	1.93182	173
Arabidopsis thaliana	Eukaryota;Plants;Land Plants	SAMEA104356403	PRJEB23122	GCA_900234185.1	Contig	2.04223	169
Arabidopsis thaliana	Eukaryota;Plants;Land Plants	SAMEA104356395	PRJEB23122	GCA_900234195.1	Contig	1.93135	176
Arabidopsis thaliana	Eukaryota;Plants;Land Plants	SAMEA104356407	PRJEB23122	GCA_900234205.1	Contig	1.83401	182
Arabidopsis thaliana	Eukaryota;Plants;Land Plants	SAMEA104356402	PRJEB23122	GCA_900234215.1	Contig	1.86784	173
Arabidopsis thaliana	Eukaryota;Plants;Land Plants	SAMEA104356410	PRJEB23122	GCA_900234225.1	Contig	0.32515	52
Arabidopsis thaliana	Eukaryota;Plants;Land Plants	SAMEA104356401	PRJEB23122	GCA_900234235.1	Contig	1.71971	133
Arabidopsis thaliana	Eukaryota;Plants;Land Plants	SAMEA104356408	PRJEB23122	GCA_900234245.1	Contig	1.90115	200
Arabidopsis thaliana	Eukaryota;Plants;Land Plants	SAMEA104356404	PRJEB23122	GCA_900234255.1	Contig	0.847842	146
Arabidopsis thaliana	Eukaryota;Plants;Land Plants	SAMEA104356409	PRJEB23122	GCA_900234265.1	Contig	1.60963	141
Arabidopsis thaliana	Eukaryota;Plants;Land Plants	SAMEA104356411	PRJEB23122	GCA_900234275.1	Contig	1.95856	167
Arabidopsis thaliana	Eukaryota;Plants;Land Plants	SAMEA104356396	PRJEB23122	GCA_900234285.1	Contig	2.15462	194
Arabidopsis thaliana	Eukaryota;Plants;Land Plants	SAMEA104356400	PRJEB23122	GCA_900234295.1	Contig	1.88946	171
Arabidopsis thaliana	Eukaryota;Plants;Land Plants	SAMEA104356397	PRJEB23122	GCA_900234305.1	Contig	2.01361	163
Arabidopsis thaliana	Eukaryota;Plants;Land Plants	SAMEA104356406	PRJEB23122	GCA_900234315.1	Contig	1.66717	179
Arabidopsis thaliana	Eukaryota;Plants;Land Plants	SAMEA104356413	PRJEB23122	GCA_900234325.1	Contig	1.55025	153
Arabidopsis thaliana	Eukaryota;Plants;Land Plants	SAMEA104356412	PRJEB23122	GCA_900234365.1	Contig	1.60312	153
Arabidopsis thaliana	Eukaryota;Plants;Land Plants	SAMEA104444960	PRJEB23977	GCA_900243935.1	Contig	119.203	40
Arabidopsis thaliana	Eukaryota;Plants;Land Plants	SAMEA104444962	PRJEB23977	GCA_900243945.1	Contig	119.167	59
Arabidopsis thaliana	Eukaryota;Plants;Land Plants	SAMEA104444961	PRJEB23977	GCA_900243955.1	Contig	119.128	139
Arabidopsis thaliana	Eukaryota;Plants;Land Plants	SAMEA104665749	PRJEB23084	GCA_900303345.1	Contig	119.75	78
Arabidopsis thaliana	Eukaryota;Plants;Land Plants	SAMEA104665750	PRJEB21270	GCA_900303355.1	Contig	119.503	62
Arabidopsis thaliana	Eukaryota;Plants;Land Plants	SAMEA5751958	PRJEB31147	GCA_902460265.3	Chromosome	120.13	111
Arabidopsis thaliana	Eukaryota;Plants;Land Plants	SAMEA5751960	PRJEB31147	GCA_902460275.1	Chromosome	119.75	102
Arabidopsis thaliana	Eukaryota;Plants;Land Plants	SAMEA5751963	PRJEB31147	GCA_902460285.1	Chromosome	120.338	105
Arabidopsis thaliana	Eukaryota;Plants;Land Plants	SAMEA5751964	PRJEB31147	GCA_902460295.1	Chromosome	120.29	94
Arabidopsis thaliana	Eukaryota;Plants;Land Plants	SAMEA5751962	PRJEB31147	GCA_902460305.1	Chromosome	122.202	184
Arabidopsis thaliana	Eukaryota;Plants;Land Plants	SAMEA5751961	PRJEB31147	GCA_902460315.1	Chromosome	120.795	142
Arabidopsis thaliana	Eukaryota;Plants;Land Plants	SAMEA5751958	PRJEB31147	GCA_902651935.1	Scaffold	120.13	111
Arabidopsis thaliana	Eukaryota;Plants;Land Plants	SAMEA5751959	PRJEB31147	GCA_902705455.1	Scaffold	119.225	98
Arabidopsis thaliana	Eukaryota;Plants;Land Plants	SAMEA6620825	PRJEB37252	GCA_902825305.1	Chromosome	119.777	5
Arabidopsis thaliana	Eukaryota;Plants;Land Plants	SAMEA6623706	PRJEB37261	GCA_903064275.1	Chromosome	117.836	5
Arabidopsis thaliana	Eukaryota;Plants;Land Plants	SAMEA6623702	PRJEB37257	GCA_903064285.1	Chromosome	118.889	5
Arabidopsis thaliana	Eukaryota;Plants;Land Plants	SAMEA6623703	PRJEB37258	GCA_903064295.1	Chromosome	119.797	5
Arabidopsis thaliana	Eukaryota;Plants;Land Plants	SAMEA6623704	PRJEB37259	GCA_903064315.1	Contig	120.615	86
Arabidopsis thaliana	Eukaryota;Plants;Land Plants	SAMEA6623705	PRJEB37260	GCA_903064325.1	Chromosome	120.693	5
Arabidopsis thaliana	Eukaryota;Plants;Land Plants	SAMEA7282576	PRJEB40125	GCA_904420315.1	Chromosome	130.173	7
Arabidopsis thaliana	Eukaryota;Plants;Land Plants	SAMEA7490021	PRJEB35658	GCA_905067165.1	Contig	124.088	35
Arabidopsis thaliana	Eukaryota;Plants;Land Plants	SAMEA8574185	PRJEB44316	GCA_910573875.1	Contig	117.099	79
Arabidopsis thaliana	Eukaryota;Plants;Land Plants	SAMEA8574186	PRJEB45213	GCA_910574415.1	Contig	117.094	101
Arabidopsis thaliana	Eukaryota;Plants;Land Plants	SAMEA12120298	PRJEB49840	GCA_927323615.1	Contig	129.409	54
Arabidopsis thaliana	Eukaryota;Plants;Land Plants	SAMEA7522056	PRJEB51511	GCA_933208065.1	Chromosome	138.836	25
Arabidopsis thaliana	Eukaryota;Plants;Land Plants	SAMEA13018399	PRJEB50694	GCA_946499665.1	Chromosome	136.135	5
Arabidopsis thaliana	Eukaryota;Plants;Land Plants	SAMN23014731	PRJNA779205	GCA_024498475.1	Chromosome	123.948	5
Arabidopsis thaliana	Eukaryota;Plants;Land Plants	SAMEA13018400	PRJEB50694	GCA_946499705.1	Chromosome	134.557	5
Arabidopsis thaliana	Eukaryota;Plants;Land Plants	SAMN23014733	PRJNA779205	GCA_024498435.1	Chromosome	127.151	5
Arabidopsis thaliana	Eukaryota;Plants;Land Plants	SAMN23014732	PRJNA779205	GCA_024498455.1	Chromosome	126.09	5
Arabidopsis thaliana	Eukaryota;Plants;Land Plants	SAMN23014728	PRJNA779205	GCA_024498555.1	Chromosome	124.618	5
Arabidopsis thaliana	Eukaryota;Plants;Land Plants	SAMN23014730	PRJNA779205	GCA_024498495.1	Chromosome	122.66	5
Arabidopsis thaliana	Eukaryota;Plants;Land Plants	SAMN23014729	PRJNA779205	GCA_024498515.1	Chromosome	120.087	5
Arabidopsis thaliana	Eukaryota;Plants;Land Plants	SAMN28055790	PRJNA834751	GCA_025388435.1	Chromosome	119.744	36
Arabidopsis thaliana	Eukaryota;Plants;Land Plants	SAMN04457953	PRJNA311266	GCA_001651475.1	Chromosome	118.891	30
Arabidopsis thaliana	Eukaryota;Plants;Land Plants	SAMN04539663	PRJNA314706	GCA_001753755.2	Contig	244.583	411
Arabidopsis thaliana	Eukaryota;Plants;Land Plants	SAMN04270984	PRJNA302255	GCA_001742845.1	Scaffold	116.846	5197
Arabidopsis thaliana x Arabidopsis arenosa	Eukaryota;Plants;Land Plants	SAMN17369459	PRJNA669593	GCA_019201805.1	Contig	274.541	413
Arabis alpina	Eukaryota;Plants;Land Plants	SAMEA3138974	PRJEB4433	GCA_000612745.1	Contig	171.788	37680
Arabis alpina	Eukaryota;Plants;Land Plants	SAMN02689159	PRJNA241291	GCA_000733195.1	Chromosome	308.033	27779
Arabis alpina	Eukaryota;Plants;Land Plants	SAMN11479513	PRJNA534217	GCA_014578035.1	Scaffold	268.46	87633
Arabis montbretiana	Eukaryota;Plants;Land Plants	SAMN02983095	PRJNA258048	GCA_001484125.2	Chromosome	257.692	2540
Arabis nordmanniana	Eukaryota;Plants;Land Plants	SAMN02983203	PRJNA258061	GCA_001484925.1	Scaffold	342.307	267228
Arachis cardenasii	Eukaryota;Plants;Land Plants	SAMN16584835	PRJNA673010	GCA_018493915.1	Chromosome	1238.08	750
Arachis duranensis	Eukaryota;Plants;Land Plants	SAMN02982871	PRJNA316327	GCA_000817695.3	Chromosome	1081.89	1589
Arachis duranensis	Eukaryota;Plants;Land Plants	SAMN14297581	PRJNA610423	GCA_014805325.1	Chromosome	1106.33	116
Arachis duranensis	Eukaryota;Plants;Land Plants	SAMN16644369	PRJNA674362	GCA_018207795.1	Chromosome	1099.87	185
Arachis duranensis	Eukaryota;Plants;Land Plants	SAMN03799425	PRJNA288069	GCA_001687015.1	Scaffold	1075.96	20214
Arachis hypogaea	Eukaryota;Plants;Land Plants	SAMN19458286	PRJNA674723	GCA_019915045.1	Contig	2580.2	285
Arachis monticola	Eukaryota;Plants;Land Plants	SAMN08378480	PRJNA430760	GCA_003063285.2	Chromosome	2618.65	6909
Arbutus unedo	Eukaryota;Plants;Land Plants	SAMN14592271	PRJNA625056	GCA_014822125.1	Scaffold	452.681	140035
Arctium lappa	Eukaryota;Plants;Land Plants	SAMN21465952	PRJNA764011	GCA_023525745.1	Chromosome	1727.36	299
Arctostaphylos glauca	Eukaryota;Plants;Land Plants	SAMN19489519	PRJNA735273	GCA_019985065.2	Scaffold	547.666	272
Arctostaphylos glauca	Eukaryota;Plants;Land Plants	SAMN19489519	PRJNA735272	GCA_019985075.1	Scaffold	556.397	2350
Aristolochia fimbriata	Eukaryota;Plants;Land Plants	SAMN19931129	PRJNA656149	GCA_019845555.1	Chromosome	257.862	233
Aristotelia chilensis	Eukaryota;Plants;Land Plants	SAMN15065989	PRJNA636181	GCA_015342455.1	Scaffold	354.125	365909
Aristotelia chilensis	Eukaryota;Plants;Land Plants	SAMN11874982	PRJNA544858	GCA_008921755.1	Scaffold	96.3544	42602
Aristotelia chilensis	Eukaryota;Plants;Land Plants	SAMN11613284	PRJNA542158	GCA_008126665.1	Scaffold	0.312713	93
Aronia arbutifolia	Eukaryota;Plants;Land Plants	SAMN25996639	PRJNA807613	GCA_025448175.1	Scaffold	638.143	219776
Artocarpus heterophyllus	Eukaryota;Plants;Land Plants	SAMN19471525	PRJNA686208	GCA_020010975.1	Scaffold	843.003	218466
Artocarpus heterophyllus	Eukaryota;Plants;Land Plants	SAMN23929576	PRJNA788174	GCA_025403435.1	Chromosome	985.627	482
Asclepias incarnata	Eukaryota;Plants;Land Plants	SAMN25996648	PRJNA807622	GCA_025447715.1	Scaffold	324.496	51350
Asclepias syriaca	Eukaryota;Plants;Land Plants	SAMN06166495	PRJNA210776	GCA_002018285.1	Scaffold	236.77	221855
Asparagus kiusianus	Eukaryota;Plants;Land Plants	SAMD00414227	PRJDB12648	GCA_022839415.1	Scaffold	1618.52	111443
Asparagus kiusianus	Eukaryota;Plants;Land Plants	SAMD00414228	PRJDB12649	GCA_022839475.1	Scaffold	1567.6	125241
Asparagus kiusianus	Eukaryota;Plants;Land Plants	SAMD00414228	PRJDB12650	GCA_022839555.1	Scaffold	1567.28	125241
Asparagus officinalis	Eukaryota;Plants;Land Plants	SAMN04606231	PRJNA376608	GCA_001876935.1	Chromosome	1187.54	11792
Atalantia buxifolia	Eukaryota;Plants;Land Plants	SAMN05770693	PRJNA327148	GCA_002013935.1	Scaffold	315.806	25600
Avena insularis	Eukaryota;Plants;Land Plants	SAMN19771048	PRJNA731599	GCA_023614405.1	Chromosome	7519.2	879
Avena insularis	Eukaryota;Plants;Land Plants	SAMEA8245879	PRJEB45088	GCA_910574615.1	Chromosome	14179.7	6537
Avena longiglumis	Eukaryota;Plants;Land Plants	SAMN12344156	PRJEB45087	GCA_910589755.1	Chromosome	7395.71	890
Avena sativa	Eukaryota;Plants;Land Plants	SAMN23797304	PRJNA787292	GCA_022788535.1	Chromosome	10839.2	99
Avena sativa	Eukaryota;Plants;Land Plants	SAMN19770945	PRJNA727473	GCA_023646675.1	Chromosome	10757.5	134
Avena sativa	Eukaryota;Plants;Land Plants	SAMEA8245881	PRJEB44810	GCA_910574605.1	Chromosome	10958.3	529781
Avena sativa	Eukaryota;Plants;Land Plants	SAMN08196802	PRJNA422803	GCA_002943605.1	Contig	67.3266	16667
Avicennia marina	Eukaryota;Plants;Land Plants	SAMN07280510	PRJNA392013	GCA_019155195.1	Chromosome	457.335	34
Avicennia marina subsp. marina	Eukaryota;Plants;Land Plants	SAMEA3249315	PRJEB8422	GCA_900003535.1	Scaffold	477.738	105239
Avicennia marina subsp. marina	Eukaryota;Plants;Land Plants	SAMEA103941920	PRJEB8422	GCA_900174615.1	Scaffold	458.311	421
Azadirachta indica	Eukaryota;Plants;Land Plants	SAMN02715695	PRJNA176672	GCA_000439995.3	Contig	261.458	126142
Azolla caroliniana	Eukaryota;Plants;Land Plants	SAMN08375392	PRJEB45214	GCA_910573715.1	Scaffold	4.7206	356
Azolla caroliniana	Eukaryota;Plants;Land Plants	SAMN08375393	PRJEB45214	GCA_910574225.1	Scaffold	4.70163	358
Azolla filiculoides	Eukaryota;Plants;Land Plants	SAMEA104284504	PRJEB45214	GCA_910574055.2	Scaffold	4.79473	353
Azolla mexicana	Eukaryota;Plants;Land Plants	SAMN08375390	PRJEB45214	GCA_910574105.1	Scaffold	4.86937	341
Azolla microphylla	Eukaryota;Plants;Land Plants	SAMN08375389	PRJEB45214	GCA_910574305.1	Scaffold	4.84508	336
Azolla nilotica	Eukaryota;Plants;Land Plants	SAMN08375391	PRJEB45214	GCA_910574485.1	Scaffold	4.77231	264
Azolla rubra	Eukaryota;Plants;Land Plants	SAMN08375388	PRJEB45214	GCA_910574125.1	Scaffold	4.70044	368
Ballota nigra	Eukaryota;Plants;Land Plants	SAMEA7522397	PRJEB56456	GCA_947034845.1	Contig	382.352	1943
Barbarea vulgaris	Eukaryota;Plants;Land Plants	SAMN04979170	PRJNA321292	GCA_001920985.1	Scaffold	167.352	7810
Bassia scoparia	Eukaryota;Plants;Land Plants	SAMN11099549	PRJNA526487	GCA_008642245.1	Scaffold	711.357	19671
Begonia fuchsioides	Eukaryota;Plants;Land Plants	SAMN08442479	PRJNA374770	GCA_003255005.1	Scaffold	373.914	55006
Benincasa hispida	Eukaryota;Plants;Land Plants	SAMN13893357	PRJNA602371	GCA_012071895.1	Scaffold	910.653	6393
Benincasa hispida	Eukaryota;Plants;Land Plants	SAMN08364809	PRJNA691418	GCA_009727055.1	Chromosome	912.951	1791
Beta vulgaris subsp. maritima	Eukaryota;Plants;Land Plants	SAMN11125681	PRJNA527013	GCA_005862445.2	Scaffold	608.27	97415
Beta vulgaris subsp. vulgaris	Eukaryota;Plants;Land Plants	SAMN02262047	PRJNA176558	GCA_000397105.1	Scaffold	426.675	260142
Beta vulgaris subsp. vulgaris	Eukaryota;Plants;Land Plants	SAMN02182561	PRJNA41497	GCA_000510365.1	Scaffold	484.231	35771
Beta vulgaris subsp. vulgaris	Eukaryota;Plants;Land Plants	SAMN02182563	PRJNA41497	GCA_000510465.1	Scaffold	539.552	84234
Beta vulgaris subsp. vulgaris	Eukaryota;Plants;Land Plants	SAMN02182569	PRJNA41497	GCA_000510485.1	Scaffold	463.706	48733
Beta vulgaris subsp. vulgaris	Eukaryota;Plants;Land Plants	SAMN02182567	PRJNA41497	GCA_000510875.1	Scaffold	479.876	47405
Beta vulgaris subsp. vulgaris	Eukaryota;Plants;Land Plants	SAMN02182557	PRJNA41497	GCA_000510975.1	Chromosome	568.609	43635
Beta vulgaris subsp. vulgaris	Eukaryota;Plants;Land Plants	SAMN02182557	PRJNA41497	GCA_000511025.2	Chromosome	566.55	40406
Beta vulgaris subsp. vulgaris	Eukaryota;Plants;Land Plants	SAMN02690742	PRJNA241492	GCA_000729925.1	Contig	1.15347	1287
Beta vulgaris subsp. vulgaris	Eukaryota;Plants;Land Plants	SAMN07736104	PRJNA844333	GCA_002917755.1	Chromosome	541.053	42
Betula nana	Eukaryota;Plants;Land Plants	SAMEA2271942	PRJEB576	GCA_000327005.1	Scaffold	564.011	551915
Betula pendula	Eukaryota;Plants;Land Plants	SAMEA104091830	PRJEB14544	GCA_900184695.1	Scaffold	435.915	5644
Biscutella auriculata	Eukaryota;Plants;Land Plants	SAMEA4640839	PRJEB26555	GCA_900406285.1	Scaffold	384.77	150640
Boechera divaricarpa	Eukaryota;Plants;Land Plants	SAMN22074201	PRJNA765627	GCA_026122555.1	Chromosome	270.804	11116
Boechera puberula	Eukaryota;Plants;Land Plants	SAMEA4640840	PRJEB26555	GCA_900406335.1	Scaffold	182.592	123951
Boechera retrofracta	Eukaryota;Plants;Land Plants	SAMN08026719	PRJNA418376	GCA_015832515.1	Scaffold	216.212	37106
Boechera stricta	Eukaryota;Plants;Land Plants	SAMN14238614	PRJNA609209	GCA_018361395.1	Chromosome	190.536	22
Boechera stricta	Eukaryota;Plants;Land Plants	SAMN14238613	PRJNA609209	GCA_018361405.1	Chromosome	189.46	21
Boechera stricta	Eukaryota;Plants;Land Plants	SAMN04884537	PRJNA319286	GCA_002079875.1	Scaffold	188.795	1944
Boehmeria nivea	Eukaryota;Plants;Land Plants	SAMN16132297	PRJNA663425	GCA_021020685.1	Chromosome	266.599	330
Boehmeria nivea	Eukaryota;Plants;Land Plants	SAMN07982878	PRJNA417329	GCA_002937015.1	Scaffold	344.617	12775
Boehmeria nivea	Eukaryota;Plants;Land Plants	SAMN07156258	PRJNA387518	GCA_002806895.1	Scaffold	316.026	154955
Boehmeria nivea var. tenacissima	Eukaryota;Plants;Land Plants	SAMN16132385	PRJNA663427	GCA_018132145.1	Chromosome	270.213	135
Bothriochloa decipiens	Eukaryota;Plants;Land Plants	SAMN26549439	PRJNA819081	GCA_023333625.1	Chromosome	1213.27	14671
Brachypodium distachyon	Eukaryota;Plants;Land Plants	SAMN02981254	PRJNA32607	GCA_000005505.4	Chromosome	271.299	15
Brachypodium distachyon	Eukaryota;Plants;Land Plants	SAMN06459227	PRJNA377287	GCA_002892335.1	Contig	218.676	60421
Brachypodium distachyon	Eukaryota;Plants;Land Plants	SAMN06459228	PRJNA377287	GCA_002892295.1	Contig	218.015	65964
Brachypodium distachyon	Eukaryota;Plants;Land Plants	SAMN04886374	PRJNA319372	GCA_001742125.1	Contig	214.716	68977
Brassica balearica	Eukaryota;Plants;Land Plants	SAMN23382612	PRJNA782472	GCA_021901955.1	Contig	376.7	314
Brassica carinata	Eukaryota;Plants;Land Plants	SAMN14072354	PRJNA605599	GCA_016771965.1	Chromosome	1086.99	1636
Brassica cretica	Eukaryota;Plants;Land Plants	SAMN09112366	PRJNA470925	GCA_003260655.2	Scaffold	332.35	2934
Brassica cretica	Eukaryota;Plants;Land Plants	SAMN09112368	PRJNA470925	GCA_003260675.2	Scaffold	288.739	2464
Brassica cretica	Eukaryota;Plants;Land Plants	SAMN09112367	PRJNA470925	GCA_003260635.2	Scaffold	208.273	2393
Brassica cretica	Eukaryota;Plants;Land Plants	SAMN09112369	PRJNA470925	GCA_003260695.2	Scaffold	202.549	2337
Brassica juncea	Eukaryota;Plants;Land Plants	SAMN02741811	PRJNA550308	GCA_015484525.1	Chromosome	884.898	720
Brassica juncea	Eukaryota;Plants;Land Plants	SAMN14466390	PRJNA615316	GCA_018703725.1	Chromosome	933.495	1544
Brassica juncea	Eukaryota;Plants;Land Plants	SAMN17672864	PRJNA697823	GCA_020002505.1	Chromosome	894.19	722
Brassica juncea	Eukaryota;Plants;Land Plants	SAMN17672863	PRJNA697823	GCA_020002515.1	Chromosome	904.412	744
Brassica juncea var. tumida	Eukaryota;Plants;Land Plants	SAMN03741772	PRJNA285130	GCA_001687265.1	Chromosome	954.861	9746
Brassica napus	Eukaryota;Plants;Land Plants	SAMN02742820	PRJNA293435	GCA_000686985.2	Chromosome	976.191	1471
Brassica napus	Eukaryota;Plants;Land Plants	SAMEA3139102	PRJEB5043	GCA_000751015.1	Scaffold	848.2	20899
Brassica napus	Eukaryota;Plants;Land Plants	SAMN14670173	PRJNA844685	GCA_020379485.1	Chromosome	1001.89	3167
Brassica napus	Eukaryota;Plants;Land Plants	SAMN22417787	PRJNA770894	GCA_026770255.1	Chromosome	845.4	1892
Brassica nigra	Eukaryota;Plants;Land Plants	SAMN03742614	PRJNA285130	GCA_001682895.1	Chromosome	402.145	2545
Brassica oleracea	Eukaryota;Plants;Land Plants	SAMEA4646675	PRJEB26621	GCA_900416815.2	Chromosome	554.977	129
Brassica oleracea var. capitata	Eukaryota;Plants;Land Plants	SAMN01173935	PRJNA174731	GCA_000604025.1	Scaffold	514.431	1816
Brassica oleracea var. capitata	Eukaryota;Plants;Land Plants	SAMN12056386	PRJNA548819	GCA_018177695.1	Chromosome	565.471	569
Brassica oleracea var. capitata	Eukaryota;Plants;Land Plants	SAMEA6455744	PRJEB36072	GCA_902726615.1	Scaffold	529.919	9
Brassica oleracea var. oleracea	Eukaryota;Plants;Land Plants	SAMN02584321	PRJNA293438	GCA_000695525.1	Chromosome	488.954	32886
Brassica rapa	Eukaryota;Plants;Land Plants	SAMN02981293	PRJNA59981	GCA_000309985.3	Chromosome	352.983	1100
Brassica rapa	Eukaryota;Plants;Land Plants	SAMN12996754	PRJNA576336	GCA_016163755.1	Chromosome	370.897	1001
Brassica rapa	Eukaryota;Plants;Land Plants	SAMN00004054	PRJNA41163	GCA_003434825.1	Chromosome	314.865	7071
Brassica rapa subsp. pekinensis	Eukaryota;Plants;Land Plants	SAMN11950647	PRJNA546028	GCA_008629595.1	Chromosome	234.688	3421
Brassica rapa subsp. rapa	Eukaryota;Plants;Land Plants	SAMN17245291	PRJNA690160	GCA_018901965.1	Scaffold	315.76	655
Brassica rapa subsp. trilocularis	Eukaryota;Plants;Land Plants	SAMN16250067	PRJNA649364	GCA_017639395.1	Chromosome	346.507	295
Bretschneidera sinensis	Eukaryota;Plants;Land Plants	SAMN16095328	PRJNA662820	GCA_018105755.1	Chromosome	1170.88	1621
Bretschneidera sinensis	Eukaryota;Plants;Land Plants	SAMN23041852	PRJNA779618	GCA_023935145.1	Chromosome	1213.74	553
Bruguiera cylindrica	Eukaryota;Plants;Land Plants	SAMN18916028	PRJNA725957	GCA_023213415.1	Scaffold	235.932	4545
Bruguiera gymnorhiza	Eukaryota;Plants;Land Plants	SAMN18024315	PRJNA703772	GCA_020883675.1	Scaffold	308.312	1062
Bruguiera gymnorhiza	Eukaryota;Plants;Land Plants	SAMN18915701	PRJNA725949	GCA_023213355.1	Scaffold	289.033	26333
Bruguiera hainesii	Eukaryota;Plants;Land Plants	SAMN19554970	PRJNA735059	GCA_023213295.1	Scaffold	245.499	8230
Bruguiera hainesii	Eukaryota;Plants;Land Plants	SAMN19554970	PRJNA769540	GCA_023213335.1	Scaffold	279.939	26780
Bruguiera parviflora	Eukaryota;Plants;Land Plants	SAMN17736011	PRJNA698764	GCA_019804595.1	Chromosome	210.391	10404
Bruguiera sexangula	Eukaryota;Plants;Land Plants	SAMN19471823	PRJNA734123	GCA_020141445.1	Scaffold	260.519	20644
Buddleja alternifolia	Eukaryota;Plants;Land Plants	SAMN13022353	PRJNA577174	GCA_019426215.1	Chromosome	853.755	439
Bursera cuneata	Eukaryota;Plants;Land Plants	SAMN27676928	PRJNA828589	GCA_026212285.1	Scaffold	252.901	70005
Cajanus cajan	Eukaryota;Plants;Land Plants	SAMN02981351	PRJNA68667	GCA_000230855.2	Contig	648.281	360028
Cajanus cajan	Eukaryota;Plants;Land Plants	SAMN02981370	PRJNA376605	GCA_000340665.2	Chromosome	590.524	31511
Cajanus cajan	Eukaryota;Plants;Land Plants	SAMN13702599	PRJNA598293	GCA_015227855.1	Scaffold	586.184	13101
Calotropis procera	Eukaryota;Plants;Land Plants	SAMN03983816	PRJNA292713	GCA_004801955.1	Scaffold	209.215	20519
Camelina hispida	Eukaryota;Plants;Land Plants	SAMN20442441	PRJNA750147	GCA_023657505.1	Chromosome	283.324	8
Camelina hispida	Eukaryota;Plants;Land Plants	SAMN20442539	PRJNA750147	GCA_023864115.1	Chromosome	339.775	274
Camelina laxa	Eukaryota;Plants;Land Plants	SAMN20442585	PRJNA750147	GCA_024034495.1	Chromosome	213.074	339
Camelina neglecta	Eukaryota;Plants;Land Plants	SAMN20442285	PRJNA750147	GCA_023864065.1	Chromosome	210.446	142
Camelina sativa	Eukaryota;Plants;Land Plants	SAMN02981554	PRJNA210747	GCA_000496875.1	Scaffold	547.649	15937
Camelina sativa	Eukaryota;Plants;Land Plants	SAMN02644653	PRJNA264159	GCA_000633955.1	Chromosome	641.356	37212
Camellia sinensis	Eukaryota;Plants;Land Plants	SAMN19222204	PRJNA730185	GCA_020536515.1	Chromosome	3062.86	163
Camellia sinensis	Eukaryota;Plants;Land Plants	SAMN06329939	PRJNA524157	GCA_004153795.1	Scaffold	3105.37	14028
Camellia sinensis	Eukaryota;Plants;Land Plants	SAMN05590412	PRJNA339413	GCA_025774085.1	Scaffold	363.985	250581
Camellia sinensis var. assamica	Eukaryota;Plants;Land Plants	SAMN19222201	PRJNA730185	GCA_020536565.1	Chromosome	3062.8	163
Camellia sinensis var. assamica	Eukaryota;Plants;Land Plants	SAMN19222199	PRJNA730185	GCA_020536855.1	Chromosome	3062.8	163
Camellia sinensis var. sinensis	Eukaryota;Plants;Land Plants	SAMN17982965	PRJNA665594	GCA_017311205.1	Chromosome	3062.88	163
Campomanesia xanthocarpa	Eukaryota;Plants;Land Plants	SAMN11491736	PRJNA534508	GCA_020975935.1	Scaffold	8.53971	5551
Cannabis sativa	Eukaryota;Plants;Land Plants	SAMN02981385	PRJNA73819	GCA_000230575.5	Chromosome	891.965	12836
Cannabis sativa	Eukaryota;Plants;Land Plants	SAMN12606152	PRJNA562042	GCA_013030365.1	Chromosome	812.525	483
Cannabis sativa	Eukaryota;Plants;Land Plants	SAMEA5040675	PRJEB29284	GCA_900626175.2	Chromosome	876.148	221
Cannabis sativa	Eukaryota;Plants;Land Plants	SAMN30399086	PRJNA870966	GCA_025232715.1	Chromosome	796.584	160
Cannabis sativa	Eukaryota;Plants;Land Plants	SAMN09375800	PRJNA73819	GCA_003417725.2	Chromosome	1009.67	5303
Cannabis sativa	Eukaryota;Plants;Land Plants	SAMN05941636	PRJNA350523	GCA_001865755.1	Contig	585.824	11110
Cannabis sativa	Eukaryota;Plants;Land Plants	SAMN06546749	PRJNA378470	GCA_002090435.1	Contig	512.174	18355
Cannabis sativa	Eukaryota;Plants;Land Plants	SAMN04145446	PRJNA297710	GCA_001509995.1	Scaffold	285.933	175088
Cannabis sativa subsp. indica	Eukaryota;Plants;Land Plants	SAMN04145444	PRJNA297710	GCA_001510005.1	Contig	595.358	311039
Capsella bursa-pastoris	Eukaryota;Plants;Land Plants	SAMN05991519	PRJNA352734	GCA_001974645.1	Scaffold	268.431	8186
Capsella rubella	Eukaryota;Plants;Land Plants	SAMN02981483	PRJNA13878	GCA_000375325.1	Scaffold	133.064	773
Capsicum annuum	Eukaryota;Plants;Land Plants	SAMN01906946	PRJNA186921	GCA_000710875.1	Chromosome	2935.88	6478
Capsicum baccatum	Eukaryota;Plants;Land Plants	SAMN04417068	PRJNA308879	GCA_002271885.2	Chromosome	3215.61	23260
Capsicum chinense	Eukaryota;Plants;Land Plants	SAMN05435899	PRJNA331024	GCA_002271895.2	Chromosome	3070.91	87978
Carallia brachiata	Eukaryota;Plants;Land Plants	SAMN14929539	PRJNA632974	GCA_021464245.1	Scaffold	337.569	166
Cardamine resedifolia	Eukaryota;Plants;Land Plants	SAMN11604304	PRJNA541873	GCA_014578085.1	Scaffold	192.818	43475
Carex cristatella	Eukaryota;Plants;Land Plants	SAMN22566524	PRJNA723756	GCA_024447775.1	Scaffold	301.638	35
Carex kokanica	Eukaryota;Plants;Land Plants	SAMN19513634	PRJNA734565	GCA_025461125.1	Contig	673.404	1504
Carex littledalei	Eukaryota;Plants;Land Plants	SAMN11521864	PRJNA540106	GCA_011114355.1	Chromosome	373.853	214
Carex parvula	Eukaryota;Plants;Land Plants	SAMN19276932	PRJNA731336	GCA_025461045.1	Scaffold	776.83	5260
Carex scoparia	Eukaryota;Plants;Land Plants	SAMN22566525	PRJNA723756	GCA_024447655.1	Scaffold	298.038	33
Carica papaya	Eukaryota;Plants;Land Plants	SAMN02953710	PRJNA20267	GCA_000150535.1	Scaffold	370.419	17766
Carica papaya	Eukaryota;Plants;Land Plants	SAMN20701760	PRJNA727683	GCA_021527605.1	Chromosome	350.833	868
Carica papaya	Eukaryota;Plants;Land Plants		PRJNA271489	GCA_001310045.1	Chromosome	8.07745	1
Carnegiea gigantea	Eukaryota;Plants;Land Plants	SAMN04868325	PRJNA318822	GCA_002740515.1	Scaffold	980.351	57405
Carpinus fangiana	Eukaryota;Plants;Land Plants	SAMN11997873	PRJNA548027	GCA_006937295.1	Chromosome	381.949	4602
Carpinus viminea	Eukaryota;Plants;Land Plants	SAMN15145450	PRJNA637533	GCA_013348765.1	Chromosome	372.715	8
Carthamus tinctorius	Eukaryota;Plants;Land Plants	SAMN04523257	PRJNA313459	GCA_001633085.1	Scaffold	661.938	463906
Carya illinoinensis	Eukaryota;Plants;Land Plants	SAMN16882286	PRJNA680555	GCA_016808215.1	Chromosome	649.961	552
Carya illinoinensis	Eukaryota;Plants;Land Plants	SAMN16882287	PRJNA754407	GCA_018687715.1	Chromosome	674.433	35
Carya illinoinensis	Eukaryota;Plants;Land Plants	SAMN16882289	PRJNA680558	GCA_018689175.1	Chromosome	656.687	829
Carya illinoinensis	Eukaryota;Plants;Land Plants	SAMN16882288	PRJNA682992	GCA_018689195.1	Contig	469.663	5222
Carya illinoinensis	Eukaryota;Plants;Land Plants	SAMN16882289	PRJNA683002	GCA_018689215.1	Contig	423.598	3699
Caryocar brasiliense	Eukaryota;Plants;Land Plants	SAMN11174932	PRJNA528117	GCA_004918865.1	Scaffold	212.173	55248
Castanea crenata	Eukaryota;Plants;Land Plants	SAMN17521639	PRJNA694372	GCA_020976635.1	Scaffold	764.978	1567
Castanea mollissima	Eukaryota;Plants;Land Plants	SAMN02640765	PRJNA46687	GCA_000763605.2	Scaffold	725.181	14110
Castanospermum australe	Eukaryota;Plants;Land Plants	SAMN03940282	PRJNA291138	GCA_019955255.1	Scaffold	381.718	1027
Casuarina equisetifolia subsp. incana	Eukaryota;Plants;Land Plants	SAMN08939822	PRJNA450482	GCA_003795335.1	Scaffold	301.458	2936
Casuarina glauca	Eukaryota;Plants;Land Plants	SAMN08442480	PRJNA374770	GCA_003255045.1	Scaffold	282.811	39787
Catharanthus roseus	Eukaryota;Plants;Land Plants	SAMN02989763	PRJNA252611	GCA_000949345.1	Scaffold	522.654	79302
Catharanthus roseus	Eukaryota;Plants;Land Plants	SAMN28593743	PRJNA841429	GCA_024505715.1	Chromosome	572.922	324
Catharanthus roseus	Eukaryota;Plants;Land Plants	SAMEA2766079	PRJEB7256	GCA_001292525.1	Contig	0.11552	7
Catharanthus roseus	Eukaryota;Plants;Land Plants	SAMEA2766080	PRJEB7256	GCA_001292565.1	Contig	0.114931	32
Cenchrus americanus	Eukaryota;Plants;Land Plants	SAMN20372179	PRJNA749489	GCA_020739525.1	Chromosome	1891.08	331
Cenchrus americanus	Eukaryota;Plants;Land Plants	SAMN20372180	PRJNA749489	GCA_020739535.1	Chromosome	1973.74	839
Cenchrus americanus	Eukaryota;Plants;Land Plants	SAMN20372181	PRJNA749489	GCA_020739575.1	Chromosome	1937.98	138
Cenchrus americanus	Eukaryota;Plants;Land Plants	SAMN20372183	PRJNA749489	GCA_020739585.1	Chromosome	1950.23	69
Cenchrus americanus	Eukaryota;Plants;Land Plants	SAMN20372182	PRJNA749489	GCA_021560375.1	Chromosome	1908.26	4064
Cenchrus purpureus	Eukaryota;Plants;Land Plants	SAMN14142733	PRJNA607017	GCA_022644695.1	Chromosome	2018	14
Centella asiatica	Eukaryota;Plants;Land Plants	SAMN15395691	PRJNA642665	GCA_014636745.1	Chromosome	430.217	8739
Centrapalus pauciflorus	Eukaryota;Plants;Land Plants	SAMN11585524	PRJNA551419	GCA_020465985.1	Scaffold	1353.88	9735
Cephalotus follicularis	Eukaryota;Plants;Land Plants	SAMD00045316	PRJDB4484	GCA_001972305.1	Scaffold	1614.52	16307
Ceratodon purpureus	Eukaryota;Plants;Land Plants	SAMN05660401	PRJNA258984	GCA_014871385.1	Chromosome	362.511	601
Ceratodon purpureus	Eukaryota;Plants;Land Plants	SAMN00139469	PRJNA209554	GCA_014871845.1	Chromosome	349.464	558
Ceratopteris richardii	Eukaryota;Plants;Land Plants	SAMN10638562	PRJNA511033	GCA_011386875.1	Scaffold	3.03449	35
Cercis canadensis	Eukaryota;Plants;Land Plants	SAMN08442481	PRJNA374770	GCA_003255065.1	Scaffold	329.325	8828
Cereus fernambucensis	Eukaryota;Plants;Land Plants	SAMN13191740	PRJNA587492	GCA_024363205.1	Scaffold	912.182	399975
Ceriops decandra	Eukaryota;Plants;Land Plants	SAMN19471814	PRJNA734119	GCA_020615895.1	Scaffold	224.29	21206
Ceriops tagal	Eukaryota;Plants;Land Plants	SAMN17735952	PRJNA698757	GCA_021533255.1	Chromosome	231.919	7394
Ceriops zippeliana	Eukaryota;Plants;Land Plants	SAMN19471522	PRJNA734101	GCA_020617695.1	Scaffold	240.213	25704
Chamaecrista fasciculata	Eukaryota;Plants;Land Plants	SAMN08442482	PRJNA374770	GCA_003254925.1	Scaffold	429.103	56674
Chamaenerion angustifolium	Eukaryota;Plants;Land Plants	SAMEA7522629	PRJEB55768	GCA_946814005.1	Chromosome	656.518	125
Chenopodium pallidicaule	Eukaryota;Plants;Land Plants	SAMN05271594	PRJNA326220	GCA_001687005.1	Scaffold	337.011	3013
Chenopodium quinoa	Eukaryota;Plants;Land Plants	SAMN16707877	PRJNA675125	GCA_021164245.1	Scaffold	1314.53	5682
Chenopodium quinoa	Eukaryota;Plants;Land Plants	SAMN04338310	PRJNA394242	GCA_001683475.1	Scaffold	1333.55	3487
Chenopodium quinoa	Eukaryota;Plants;Land Plants	SAMD00048822	PRJDB4656	GCA_001742885.1	Scaffold	1087.41	24845
Chenopodium suecicum	Eukaryota;Plants;Land Plants	SAMN05271586	PRJNA326219	GCA_001687025.1	Scaffold	536.949	11198
Chloranthus sessilifolius	Eukaryota;Plants;Land Plants	SAMN21162873	PRJNA759285	GCA_021018995.1	Chromosome	2168.75	32
Chlorophytum comosum	Eukaryota;Plants;Land Plants	SAMN14770374	PRJNA629101	GCA_025212335.1	Scaffold	375.178	389500
Cicer arietinum	Eukaryota;Plants;Land Plants	SAMN02981489	PRJNA190909	GCA_000331145.1	Chromosome	530.894	7545
Cicer arietinum	Eukaryota;Plants;Land Plants	SAMN03105794	PRJNA78951	GCA_000347275.4	Chromosome	511.684	30401
Cicer arietinum	Eukaryota;Plants;Land Plants	SAMN11479683	PRJNA529655	GCA_006151565.1	Chromosome	347.247	8
Cicer arietinum	Eukaryota;Plants;Land Plants	SAMN11280603	PRJNA529655	GCA_006345785.1	Chromosome	347.247	8
Cicer echinospermum	Eukaryota;Plants;Land Plants	SAMN07949201	PRJNA418060	GCA_002896215.2	Scaffold	657.414	17305
Cicer reticulatum	Eukaryota;Plants;Land Plants	SAMN07948258	PRJNA418059	GCA_002896235.1	Contig	715.407	38802
Cicer reticulatum	Eukaryota;Plants;Land Plants	SAMN03105776	PRJNA263699	GCA_003689015.2	Chromosome	416.904	3657
Cichorium endivia	Eukaryota;Plants;Land Plants	SAMN25039898	PRJNA797903	GCA_023376185.1	Chromosome	886.978	1260
Cichorium intybus	Eukaryota;Plants;Land Plants	SAMN25047112	PRJNA798105	GCA_023525715.1	Chromosome	1278.75	208
Cinnamomum micranthum f. kanehirae	Eukaryota;Plants;Land Plants	SAMN09509728	PRJNA477266	GCA_003546025.1	Scaffold	730.416	2150
Cissus quadrangularis	Eukaryota;Plants;Land Plants	SAMN03223842	PRJNA268706	GCA_002878655.1	Scaffold	281.704	125206
Citrullus lanatus	Eukaryota;Plants;Land Plants	SAMN02981367	PRJNA72695	GCA_000238415.2	Chromosome	365.45	113
Citrullus lanatus	Eukaryota;Plants;Land Plants	SAMN08380430	PRJNA430899	GCA_004801215.2	Chromosome	397.83	6794
Citrullus lanatus subsp. cordophanus	Eukaryota;Plants;Land Plants	SAMN16756459	PRJNA676157	GCA_018142915.1	Chromosome	367.122	33
Citrus cavaleriei	Eukaryota;Plants;Land Plants	SAMN05519344	PRJNA321657	GCA_002013975.2	Scaffold	357.621	14916
Citrus clementina	Eukaryota;Plants;Land Plants	SAMN02389527	PRJNA223006	GCA_000493195.1	Scaffold	301.365	1398
Citrus hindsii	Eukaryota;Plants;Land Plants	SAMN09874947	PRJNA487160	GCA_004802465.1	Contig	373.17	1331
Citrus maxima	Eukaryota;Plants;Land Plants	SAMN04901528	PRJNA318855	GCA_002006925.1	Chromosome	345.757	1612
Citrus medica	Eukaryota;Plants;Land Plants	SAMN04914485	PRJNA320023	GCA_002013955.2	Scaffold	406.058	32732
Citrus reticulata	Eukaryota;Plants;Land Plants	SAMN07176221	PRJNA388397	GCA_003258625.1	Scaffold	344.273	67725
Citrus sinensis	Eukaryota;Plants;Land Plants	SAMN02981414	PRJNA225998	GCA_000317415.1	Chromosome	327.83	4995
Citrus sinensis	Eukaryota;Plants;Land Plants	SAMN02389851	PRJNA225968	GCA_000695605.1	Scaffold	319.225	12573
Citrus sinensis	Eukaryota;Plants;Land Plants	SAMN05893359	PRJNA347609	GCA_018104345.1	Scaffold	338.393	763
Citrus sinensis	Eukaryota;Plants;Land Plants	SAMN16516428	PRJNA347609	GCA_018105775.1	Chromosome	334.323	232
Citrus sinensis	Eukaryota;Plants;Land Plants	SAMN07311581	PRJNA321100	GCA_019143665.1	Chromosome	310.567	283
Citrus sinensis	Eukaryota;Plants;Land Plants	SAMN07313349	PRJNA321100	GCA_019144155.1	Chromosome	346.492	274
Citrus sinensis	Eukaryota;Plants;Land Plants	SAMN07313221	PRJNA321100	GCA_019144185.1	Chromosome	322.59	40
Citrus sinensis	Eukaryota;Plants;Land Plants	SAMN05412752	PRJNA321100	GCA_019144195.1	Chromosome	315.067	40
Citrus sinensis	Eukaryota;Plants;Land Plants	SAMN07311744	PRJNA321100	GCA_019144225.1	Chromosome	330.225	32
Citrus sinensis	Eukaryota;Plants;Land Plants	SAMN07313355	PRJNA321100	GCA_019144245.1	Chromosome	328.733	32
Citrus sinensis	Eukaryota;Plants;Land Plants	SAMN19611724	PRJNA736174	GCA_022201045.1	Chromosome	298.978	9
Citrus sinensis	Eukaryota;Plants;Land Plants	SAMN19611724	PRJNA736176	GCA_022201065.1	Chromosome	299.603	9
Citrus trifoliata	Eukaryota;Plants;Land Plants	SAMN12273343	PRJNA554539	GCA_018350135.1	Chromosome	303.067	707
Citrus unshiu	Eukaryota;Plants;Land Plants	SAMD00083908	PRJDB5882	GCA_002897195.1	Scaffold	359.652	20876
Citrus unshiu	Eukaryota;Plants;Land Plants	SAMD00057573	PRJDB5088	GCA_001753815.1	Contig	1.1542	507
Citrus x paradisi x Citrus trifoliata	Eukaryota;Plants;Land Plants	SAMN02393795	PRJNA224728	GCA_001929425.1	Contig	265.534	238488
Cochlearia officinalis	Eukaryota;Plants;Land Plants	SAMEA4640841	PRJEB26555	GCA_900406305.1	Scaffold	164.469	128459
Coffea arabica	Eukaryota;Plants;Land Plants	SAMN10272287	PRJNA506972	GCA_003713225.1	Chromosome	1094.45	2833
Coffea canephora	Eukaryota;Plants;Land Plants	SAMEA3146290	PRJEB4211	GCA_900059795.1	Chromosome	568.612	13345
Coffea eugenioides	Eukaryota;Plants;Land Plants	SAMN10269643	PRJNA508372	GCA_003713205.1	Chromosome	699.904	3530
Coffea humblotiana	Eukaryota;Plants;Land Plants	SAMN16243251	PRJNA665152	GCA_023065735.1	Chromosome	420.722	390
Conringia planisiliqua	Eukaryota;Plants;Land Plants	SAMEA4523483	PRJEB16743	GCA_900108845.1	Scaffold	184.156	705
Coptis chinensis	Eukaryota;Plants;Land Plants	SAMN16094608	PRJNA662860	GCA_015680905.1	Chromosome	935.66	116
Corchorus capsularis	Eukaryota;Plants;Land Plants	SAMN03290679	PRJNA215142	GCA_001974805.1	Scaffold	317.178	16522
Corchorus olitorius	Eukaryota;Plants;Land Plants	SAMN03160584	PRJNA215141	GCA_001974825.2	Contig	334.899	24917
Corchorus olitorius	Eukaryota;Plants;Land Plants	SAMN04160039	PRJNA278717	GCA_002141455.1	Contig	377.377	52373
Cornus kousa	Eukaryota;Plants;Land Plants	SAMN25996638	PRJNA807610	GCA_025631255.1	Scaffold	779.711	297617
Corylus avellana	Eukaryota;Plants;Land Plants	SAMEA5541879	PRJEB31933	GCA_901000735.2	Chromosome	369.779	11
Corylus heterophylla	Eukaryota;Plants;Land Plants	SAMN15734705	PRJNA655406	GCA_016403345.1	Chromosome	370.751	951
Corylus heterophylla	Eukaryota;Plants;Land Plants	SAMN16218785	PRJNA664441	GCA_019343435.1	Scaffold	346.499	381
Corymbia calophylla	Eukaryota;Plants;Land Plants	SAMN12996706	PRJNA509734	GCA_014182845.1	Chromosome	394.897	35
Corymbia citriodora subsp. variegata	Eukaryota;Plants;Land Plants	SAMN02786967	PRJNA234431	GCA_014858505.1	Chromosome	544.192	15033
Crambe hispanica	Eukaryota;Plants;Land Plants	SAMN14858942	PRJNA631330	GCA_015476445.1	Scaffold	488.322	91
Crucihimalaya himalaica	Eukaryota;Plants;Land Plants	SAMN10882650	PRJNA521295	GCA_004349715.1	Scaffold	234.721	582
Cucumis melo	Eukaryota;Plants;Land Plants	SAMEA2272451	PRJEB68	GCA_000313045.1	Scaffold	374.928	31464
Cucumis melo	Eukaryota;Plants;Land Plants	SAMN13920780	PRJNA603125	GCA_011762645.1	Chromosome	377.572	50
Cucumis melo	Eukaryota;Plants;Land Plants	SAMN18958776	PRJNA775626	GCA_020920055.1	Chromosome	367.304	96
Cucumis melo	Eukaryota;Plants;Land Plants	SAMN18958762	PRJNA775626	GCA_020920065.2	Chromosome	365.54	63
Cucumis melo	Eukaryota;Plants;Land Plants	SAMEA5923509	PRJEB34181	GCA_902497455.1	Scaffold	357.857	13
Cucumis melo	Eukaryota;Plants;Land Plants	SAMN29843731	PRJNA887418	GCA_025177605.1	Chromosome	438.408	1310
Cucumis melo	Eukaryota;Plants;Land Plants	SAMN18958774	PRJNA726743	GCA_026261895.1	Chromosome	363.552	182
Cucumis melo	Eukaryota;Plants;Land Plants	SAMN18958769	PRJNA726743	GCA_026262045.1	Chromosome	360.67	108
Cucumis melo	Eukaryota;Plants;Land Plants	SAMN18958766	PRJNA726743	GCA_026262125.1	Chromosome	367.297	150
Cucumis melo	Eukaryota;Plants;Land Plants	SAMN18958768	PRJNA726743	GCA_026262055.1	Chromosome	365.691	139
Cucumis melo	Eukaryota;Plants;Land Plants	SAMN18958772	PRJNA726743	GCA_026261985.1	Chromosome	363.393	146
Cucumis melo	Eukaryota;Plants;Land Plants	SAMN18958767	PRJNA726743	GCA_026262095.1	Chromosome	365.123	205
Cucumis melo	Eukaryota;Plants;Land Plants	SAMN29843967	PRJNA887418	GCA_025177625.1	Chromosome	438.254	1030
Cucumis melo	Eukaryota;Plants;Land Plants	SAMN18958765	PRJNA726743	GCA_026262135.1	Chromosome	368.443	284
Cucumis melo	Eukaryota;Plants;Land Plants	SAMN18958773	PRJNA726743	GCA_026261935.1	Chromosome	368.666	156
Cucumis melo	Eukaryota;Plants;Land Plants	SAMN18958777	PRJNA726743	GCA_026261875.1	Chromosome	361.182	161
Cucumis melo	Eukaryota;Plants;Land Plants	SAMN18958778	PRJNA726743	GCA_026261825.1	Chromosome	364.831	141
Cucumis melo	Eukaryota;Plants;Land Plants	SAMN18958779	PRJNA726743	GCA_026261845.1	Chromosome	365.38	379
Cucumis melo	Eukaryota;Plants;Land Plants	SAMN18958775	PRJNA726743	GCA_026261915.1	Chromosome	361.033	302
Cucumis melo	Eukaryota;Plants;Land Plants	SAMN18958771	PRJNA726743	GCA_026262015.1	Chromosome	367.946	746
Cucumis melo	Eukaryota;Plants;Land Plants	SAMN18958770	PRJNA726743	GCA_026262025.1	Chromosome	360.074	234
Cucumis melo subsp. agrestis	Eukaryota;Plants;Land Plants	SAMN15616755	PRJNA648029	GCA_014525375.1	Chromosome	366.171	101
Cucumis melo var. inodorus	Eukaryota;Plants;Land Plants	SAMN13258582	PRJNA491307	GCA_009760825.1	Chromosome	386.497	623
Cucumis melo var. makuwa	Eukaryota;Plants;Land Plants	SAMN11381272	PRJNA531748	GCA_005549215.1	Scaffold	358.48	23444
Cucumis melo var. makuwa	Eukaryota;Plants;Land Plants	SAMN11370205	PRJNA531576	GCA_005549225.1	Scaffold	347.184	20255
Cucumis sativus	Eukaryota;Plants;Land Plants	SAMN02953750	PRJNA33619	GCA_000004075.3	Chromosome	226.641	88
Cucumis sativus	Eukaryota;Plants;Land Plants	SAMN02981244	PRJNA40333	GCA_000224045.1	Scaffold	323.986	13113
Cucumis sativus	Eukaryota;Plants;Land Plants	SAMN15829360	PRJNA657438	GCA_016161715.1	Chromosome	241.867	797
Cucumis sativus	Eukaryota;Plants;Land Plants	SAMN15829362	PRJNA657438	GCA_016161765.1	Chromosome	243.737	830
Cucumis sativus	Eukaryota;Plants;Land Plants	SAMN15829361	PRJNA657438	GCA_016161775.1	Chromosome	234.565	663
Cucumis sativus	Eukaryota;Plants;Land Plants	SAMN15829359	PRJNA657438	GCA_016161785.1	Chromosome	251.094	784
Cucumis sativus	Eukaryota;Plants;Land Plants	SAMN15829358	PRJNA657438	GCA_016161805.1	Chromosome	232.305	495
Cucumis sativus	Eukaryota;Plants;Land Plants	SAMN15829357	PRJNA657438	GCA_016161855.1	Chromosome	237.397	288
Cucumis sativus	Eukaryota;Plants;Land Plants	SAMN15829356	PRJNA657438	GCA_016161875.1	Chromosome	242.878	735
Cucumis sativus	Eukaryota;Plants;Land Plants	SAMN15829354	PRJNA657438	GCA_016161885.1	Chromosome	238.422	238
Cucumis sativus	Eukaryota;Plants;Land Plants	SAMN15829355	PRJNA657438	GCA_016163705.1	Chromosome	239.412	758
Cucumis sativus	Eukaryota;Plants;Land Plants	SAMN15829353	PRJNA657438	GCA_016163735.1	Chromosome	247.122	757
Cucumis sativus	Eukaryota;Plants;Land Plants	SAMN15829352	PRJNA657438	GCA_016163745.1	Chromosome	240.112	748
Cucumis sativus	Eukaryota;Plants;Land Plants	SAMN04103735	PRJNA296786	GCA_001483825.3	Contig	342.288	8035
Cucurbita argyrosperma subsp. argyrosperma	Eukaryota;Plants;Land Plants	SAMN10795727	PRJNA485527	GCA_004115005.2	Chromosome	228.921	27
Cucurbita argyrosperma subsp. sororia	Eukaryota;Plants;Land Plants	SAMN16575649	PRJNA485527	GCA_018691285.1	Chromosome	255.123	69
Cucurbita maxima	Eukaryota;Plants;Land Plants	SAMN06886671	PRJNA418295	GCA_002738345.1	Scaffold	271.413	8299
Cucurbita moschata	Eukaryota;Plants;Land Plants	SAMN06886672	PRJNA418582	GCA_002738365.1	Scaffold	269.943	3500
Cucurbita pepo subsp. pepo	Eukaryota;Plants;Land Plants	SAMN07125871	PRJNA421955	GCA_002806865.2	Chromosome	261.355	25263
Cuscuta australis	Eukaryota;Plants;Land Plants	SAMN07347267	PRJNA394036	GCA_003260385.1	Contig	262.63	218
Cuscuta campestris	Eukaryota;Plants;Land Plants	SAMEA103956347	PRJEB19879	GCA_900332095.2	Scaffold	476.795	6907
Cuscuta europaea	Eukaryota;Plants;Land Plants	SAMEA13321354	PRJEB51495	GCA_945859875.1	Contig	975.849	475
Cydonia oblonga	Eukaryota;Plants;Land Plants	SAMN16704925	PRJNA675337	GCA_015708375.1	Contig	488.422	303932
Cynara cardunculus var. scolymus	Eukaryota;Plants;Land Plants	SAMN03402638	PRJNA453787	GCA_001531365.2	Chromosome	724.962	13479
Daucus carota subsp. sativus	Eukaryota;Plants;Land Plants	SAMN03216637	PRJNA326436	GCA_001625215.1	Chromosome	421.539	4826
Dendrobium catenatum	Eukaryota;Plants;Land Plants	SAMN03083363	PRJNA262478	GCA_001605985.2	Scaffold	1104.26	286090
Dendrobium chrysotoxum	Eukaryota;Plants;Land Plants	SAMN16425399	PRJNA664445	GCA_019925795.1	Chromosome	1368.17	822
Dendrobium hybrid cultivar	Eukaryota;Plants;Land Plants	SAMN21469038	PRJNA763052	GCA_021234465.1	Contig	678.651	635396
Dendrobium officinale	Eukaryota;Plants;Land Plants	SAMN16077670	PRJNA662181	GCA_019514585.1	Chromosome	1228.67	1621
Dianthus caryophyllus	Eukaryota;Plants;Land Plants	SAMD00012316	PRJDB1491	GCA_000512335.1	Scaffold	567.662	45088
Dichanthelium oligosanthes	Eukaryota;Plants;Land Plants	SAMN04335715	PRJNA305932	GCA_001633215.2	Scaffold	589.166	17436
Digitaria exilis	Eukaryota;Plants;Land Plants	SAMN15456850	PRJNA640067	GCA_015342445.1	Contig	760.651	3329
Digitaria exilis	Eukaryota;Plants;Land Plants	SAMEA6542037	PRJEB36539	GCA_902806635.1	Chromosome	716.471	19
Dimocarpus longan	Eukaryota;Plants;Land Plants	SAMN19958009	PRJNA741049	GCA_020457875.1	Chromosome	483.436	34
Dimocarpus longan	Eukaryota;Plants;Land Plants	SAMN26857434	PRJNA818430	GCA_022984855.1	Chromosome	454.299	90
Dioscorea alata	Eukaryota;Plants;Land Plants	SAMN16294114	PRJNA666450	GCA_020875875.1	Chromosome	480.026	25
Dioscorea alata	Eukaryota;Plants;Land Plants	SAMEA3542249	PRJEB10904	GCA_002904275.2	Scaffold	620.909	57706
Dioscorea cayenensis subsp. rotundata	Eukaryota;Plants;Land Plants	SAMD00039982	PRJDB8681	GCA_009730915.2	Chromosome	584.309	2254
Dioscorea cayenensis subsp. rotundata	Eukaryota;Plants;Land Plants	SAMD00023560	PRJDB3383	GCA_002260605.1	Scaffold	594.227	4723
Dioscorea cayenensis subsp. rotundata	Eukaryota;Plants;Land Plants	SAMD00039984	PRJDB3383	GCA_002260665.1	Scaffold	730.21	615107
Dioscorea sansibarensis	Eukaryota;Plants;Land Plants	SAMEA5149109	PRJEB30106	GCA_900631875.1	Contig	0.128321	6
Dioscorea zingiberensis	Eukaryota;Plants;Land Plants	SAMN11602138	PRJNA541739	GCA_014060945.1	Scaffold	479.421	14408
Diospyros lotus	Eukaryota;Plants;Land Plants	SAMN03019951	PRJNA256104	GCA_000774125.1	Scaffold	1.10419	796
Diplotaxis tenuifolia	Eukaryota;Plants;Land Plants	SAMN14589541	PRJNA624903	GCA_014822095.1	Scaffold	424.256	163037
Dipteryx alata	Eukaryota;Plants;Land Plants	SAMN13336380	PRJNA590649	GCA_012978445.1	Contig	358.393	272092
Dorcoceras hygrometricum	Eukaryota;Plants;Land Plants	SAMN02215335	PRJNA182117	GCA_001598015.1	Scaffold	1521.36	401752
Drosera capensis	Eukaryota;Plants;Land Plants	SAMN03951121	PRJNA291419	GCA_001925005.1	Scaffold	263.788	12713
Dryas alaskensis	Eukaryota;Plants;Land Plants	SAMN19732253	PRJNA713363	GCA_026122645.1	Scaffold	216.706	64062
Dryas drummondii	Eukaryota;Plants;Land Plants	SAMN08442485	PRJNA374770	GCA_003254865.1	Scaffold	225.547	13357
Dryas octopetala	Eukaryota;Plants;Land Plants	SAMN19732258	PRJNA713366	GCA_025631235.1	Scaffold	238.565	85950
Durio zibethinus	Eukaryota;Plants;Land Plants	SAMN07563003	PRJNA407962	GCA_002303985.1	Scaffold	715.23	677
Echinochloa crus-galli	Eukaryota;Plants;Land Plants	SAMN20340778	PRJNA748695	GCA_020466025.1	Chromosome	1340.74	2060
Echium plantagineum	Eukaryota;Plants;Land Plants	SAMN06972310	PRJNA386536	GCA_003412495.2	Chromosome	349.028	809
Elaeagnus angustifolia	Eukaryota;Plants;Land Plants	SAMN20079343	PRJNA744085	GCA_019593565.1	Contig	553.696	339701
Elaeis guineensis	Eukaryota;Plants;Land Plants	SAMN03083522	PRJNA262510	GCA_001672495.1	Scaffold	499.029	218141
Elaeis guineensis	Eukaryota;Plants;Land Plants	SAMN03103722	PRJNA217845	GCA_002146295.1	Contig	134.97	186862
Elaeis oleifera	Eukaryota;Plants;Land Plants	SAMN03103723	PRJNA217846	GCA_002146275.1	Contig	60.0019	93897
Eleusine coracana subsp. coracana	Eukaryota;Plants;Land Plants	SAMD00076255	PRJDB5606	GCA_021604985.1	Scaffold	1229.37	1196
Eleusine coracana subsp. coracana	Eukaryota;Plants;Land Plants	SAMN04849255	PRJNA318349	GCA_002180455.1	Scaffold	1195.99	525627
Eleusine indica	Eukaryota;Plants;Land Plants	SAMN07460490	PRJNA397548	GCA_022709325.1	Scaffold	485.871	23366
Embelia ribes	Eukaryota;Plants;Land Plants	SAMN05787349	PRJNA343859	GCA_001753735.1	Scaffold	660.51	107000
Ensete glaucum	Eukaryota;Plants;Land Plants	SAMN19653997	PRJNA736572	GCA_021527575.1	Chromosome	494.938	49
Ensete ventricosum	Eukaryota;Plants;Land Plants	SAMN01797775	PRJNA170519	GCA_000331365.3	Scaffold	437.269	52691
Ensete ventricosum	Eukaryota;Plants;Land Plants	SAMN02854351	PRJNA252658	GCA_000818735.3	Scaffold	451.279	45742
Ensete ventricosum	Eukaryota;Plants;Land Plants	SAMN05729394	PRJNA341828	GCA_001884805.1	Contig	429.48	60129
Eperua falcata	Eukaryota;Plants;Land Plants	SAMEA3485154	PRJEB9879	GCA_900006205.1	Contig	252.365	325249
Eragrostis curvula	Eukaryota;Plants;Land Plants	SAMN10526598	PRJNA508722	GCA_007726485.1	Chromosome	603.072	1143
Eragrostis tef	Eukaryota;Plants;Land Plants	SAMN02872936	PRJNA253673	GCA_000970635.1	Scaffold	607.318	13883
Eragrostis tef	Eukaryota;Plants;Land Plants	SAMN28611010	PRJNA841677	GCA_024500355.1	Chromosome	575.076	874
Erigeron canadensis	Eukaryota;Plants;Land Plants	SAMN02798061	PRJNA248374	GCA_000775935.1	Contig	326.165	20075
Erigeron canadensis	Eukaryota;Plants;Land Plants	SAMN13170886	PRJNA763527	GCA_010389155.1	Chromosome	426.383	357
Erigeron philadelphicus	Eukaryota;Plants;Land Plants	SAMN16693285	PRJNA675282	GCA_024320915.1	Scaffold	619.562	213738
Erucastrum elatum	Eukaryota;Plants;Land Plants	SAMEA4640843	PRJEB26555	GCA_900406325.1	Scaffold	362.114	80289
Erysimum cheiranthoides	Eukaryota;Plants;Land Plants	SAMN12686737	PRJNA563696	GCA_011420285.1	Chromosome	177.181	223
Erysimum cheiri	Eukaryota;Plants;Land Plants	SAMEA4640844	PRJEB26555	GCA_900406345.1	Scaffold	147.321	37531
Erysimum pusillum	Eukaryota;Plants;Land Plants	SAMEA4640864	PRJEB26555	GCA_900406355.1	Scaffold	184.064	47441
Erythranthe guttata	Eukaryota;Plants;Land Plants	SAMN02742818	PRJNA13880	GCA_000504015.1	Scaffold	322.167	2212
Erythroxylum areolatum	Eukaryota;Plants;Land Plants	SAMN18272450	PRJNA713551	GCA_024520975.1	Scaffold	1181.22	571578
Erythroxylum baracoense	Eukaryota;Plants;Land Plants	SAMN18272452	PRJNA659773	GCA_025629805.1	Scaffold	674.803	81752
Erythroxylum bequaertii	Eukaryota;Plants;Land Plants	SAMN18272453	PRJNA713553	GCA_024520955.1	Scaffold	1069.37	243764
Erythroxylum cataractarum	Eukaryota;Plants;Land Plants	SAMN16754159	PRJNA676102	GCA_024703695.1	Scaffold	1016.12	156516
Erythroxylum guanchezii	Eukaryota;Plants;Land Plants	SAMN18272471	PRJNA713578	GCA_025629825.1	Scaffold	729.564	167288
Erythroxylum havanense	Eukaryota;Plants;Land Plants	SAMN18272473	PRJNA713584	GCA_024752395.1	Scaffold	823.404	678083
Erythroxylum macrophyllum var. savannarum	Eukaryota;Plants;Land Plants	SAMN18272496	PRJNA659781	GCA_025629945.1	Scaffold	545.546	103476
Erythroxylum orinocense	Eukaryota;Plants;Land Plants	SAMN18272483	PRJNA713591	GCA_025531955.1	Scaffold	682.535	191403
Erythroxylum oxycarpum	Eukaryota;Plants;Land Plants	SAMN18272484	PRJNA713592	GCA_025629785.1	Scaffold	651.927	114141
Erythroxylum squamatum	Eukaryota;Plants;Land Plants	SAMN18272498	PRJNA713604	GCA_025629845.1	Scaffold	552.878	71495
Eucalyptus caleyi	Eukaryota;Plants;Land Plants	SAMN14929764	PRJNA509734	GCA_014182885.2	Chromosome	589.484	77
Eucalyptus camaldulensis	Eukaryota;Plants;Land Plants	SAMD00010821	PRJDA71141	GCA_000260855.1	Contig	654.922	274001
Eucalyptus camaldulensis	Eukaryota;Plants;Land Plants	SAMN12996699	PRJNA509734	GCA_014182705.1	Chromosome	558.609	18
Eucalyptus camaldulensis	Eukaryota;Plants;Land Plants	SAMN16691985	PRJNA737587	GCA_019915175.1	Contig	519.496	984
Eucalyptus camaldulensis	Eukaryota;Plants;Land Plants	SAMN16691985	PRJNA674723	GCA_019915185.1	Contig	528.226	14
Eucalyptus cloeziana	Eukaryota;Plants;Land Plants	SAMN13016249	PRJNA509734	GCA_014182715.1	Chromosome	480.235	25
Eucalyptus decipiens	Eukaryota;Plants;Land Plants	SAMN13016250	PRJNA509734	GCA_014182575.1	Chromosome	591.117	31
Eucalyptus erythrocorys	Eukaryota;Plants;Land Plants	SAMN12996700	PRJNA509734	GCA_014182555.1	Chromosome	539.357	13
Eucalyptus globulus	Eukaryota;Plants;Land Plants	SAMN12996701	PRJNA509734	GCA_014182545.1	Chromosome	545.185	48
Eucalyptus grandis	Eukaryota;Plants;Land Plants	SAMN02230419	PRJNA49047	GCA_000612305.1	Scaffold	691.43	4951
Eucalyptus grandis	Eukaryota;Plants;Land Plants	SAMN13016251	PRJNA698663	GCA_016545825.1	Chromosome	616.53	37
Eucalyptus guilfoylei	Eukaryota;Plants;Land Plants	SAMN16414701	PRJNA509734	GCA_016097605.1	Chromosome	472.517	14
Eucalyptus microcorys	Eukaryota;Plants;Land Plants	SAMN12996702	PRJNA509734	GCA_014182515.1	Chromosome	441.067	25
Eucalyptus pauciflora	Eukaryota;Plants;Land Plants	SAMN11842900	PRJNA450887	GCA_007663325.1	Scaffold	594.528	415
Eucalyptus pumila	Eukaryota;Plants;Land Plants	SAMN16414706	PRJNA509734	GCA_016097595.1	Chromosome	529.916	29
Eucalyptus regnans	Eukaryota;Plants;Land Plants	SAMN14929765	PRJNA509734	GCA_014182855.1	Chromosome	495.129	42
Eucalyptus sideroxylon	Eukaryota;Plants;Land Plants	SAMN10587505	PRJNA509734	GCA_014182405.1	Chromosome	592.318	56
Eucalyptus tenuipes	Eukaryota;Plants;Land Plants	SAMN12996703	PRJNA509734	GCA_014182365.1	Chromosome	397.939	13
Eucalyptus victrix	Eukaryota;Plants;Land Plants	SAMN16414708	PRJNA509734	GCA_016097545.1	Chromosome	557.319	20
Eucalyptus virginea	Eukaryota;Plants;Land Plants	SAMN13016254	PRJNA509734	GCA_014182375.1	Chromosome	532.948	17
Euclidium syriacum	Eukaryota;Plants;Land Plants	SAMEA4527703	PRJEB16743	GCA_900116095.1	Scaffold	229.211	160
Eugenia klotzschiana	Eukaryota;Plants;Land Plants	SAMN30326554	PRJNA869776	GCA_025175695.1	Scaffold	211.861	75152
Eugenia uniflora	Eukaryota;Plants;Land Plants	SAMN10397313	PRJNA504673	GCA_004012085.1	Contig	3.15213	2601
Eutrema heterophyllum	Eukaryota;Plants;Land Plants	SAMN08200758	PRJNA419026	GCA_002933915.1	Scaffold	348.971	57686
Eutrema salsugineum	Eukaryota;Plants;Land Plants	SAMN02981396	PRJNA80723	GCA_000325905.2	Chromosome	231.893	2663
Eutrema salsugineum	Eukaryota;Plants;Land Plants	SAMN02981485	PRJNA73205	GCA_000478725.1	Scaffold	243.11	638
Eutrema salsugineum	Eukaryota;Plants;Land Plants	SAMN13047836	PRJNA577380	GCA_016617915.1	Chromosome	295.494	655
Eutrema yunnanense	Eukaryota;Plants;Land Plants	SAMN08200759	PRJNA419026	GCA_002933935.1	Scaffold	415.364	78020
Fagopyrum esculentum	Eukaryota;Plants;Land Plants	SAMD00041197	PRJDB4232	GCA_001661195.1	Scaffold	1177.69	387594
Fagopyrum tataricum	Eukaryota;Plants;Land Plants	SAMN06686189	PRJNA381676	GCA_002319775.1	Chromosome	505.883	7020
Fagopyrum tataricum	Eukaryota;Plants;Land Plants	SAMN07780272	PRJNA412573	GCA_002928575.1	Scaffold	526.768	2564
Fagus crenata	Eukaryota;Plants;Land Plants	SAMD00184898	PRJDB8757	GCA_014362285.1	Scaffold	799.35	52213
Fagus sylvatica	Eukaryota;Plants;Land Plants	SAMEA104449890	PRJEB43845	GCA_907173295.1	Chromosome	540.344	167
Fagus sylvatica	Eukaryota;Plants;Land Plants	SAMN08948264	PRJNA450822	GCA_003347535.1	Scaffold	428.2	8673
Ficus carica	Eukaryota;Plants;Land Plants	SAMN12770241	PRJNA565858	GCA_009761775.1	Chromosome	333.44	511
Ficus carica	Eukaryota;Plants;Land Plants	SAMD00051603	PRJDB4615	GCA_002002945.1	Scaffold	247.091	27995
Ficus hispida	Eukaryota;Plants;Land Plants	SAMN17081237	PRJNA684963	GCA_025413025.1	Chromosome	369.753	394
Ficus microcarpa	Eukaryota;Plants;Land Plants	SAMN17081238	PRJNA684963	GCA_025413485.1	Chromosome	426.563	738
Flaveria bidentis	Eukaryota;Plants;Land Plants	SAMD00141467	PRJDB7502	GCA_018326385.1	Scaffold	1020.23	276228
Flaveria brownii	Eukaryota;Plants;Land Plants	SAMD00141468	PRJDB7502	GCA_018326445.1	Scaffold	924.089	350981
Flaveria robusta	Eukaryota;Plants;Land Plants	SAMD00141470	PRJDB7502	GCA_018326485.1	Scaffold	518.93	89531
Flaveria robusta	Eukaryota;Plants;Land Plants	SAMN14943594	PRJNA633414	GCA_025506415.1	Chromosome	551.455	468
Forsythia suspensa	Eukaryota;Plants;Land Plants	SAMN19323119	PRJNA732545	GCA_020510225.1	Chromosome	737.551	432
Forsythia suspensa	Eukaryota;Plants;Land Plants	SAMN26179488	PRJNA809471	GCA_023638005.1	Chromosome	737.526	432
Fragaria iinumae	Eukaryota;Plants;Land Plants	SAMD00010918	PRJDB1478	GCA_000511975.1	Scaffold	199.628	117822
Fragaria iinumae	Eukaryota;Plants;Land Plants	SAMN11855975	PRJNA544784	GCA_009720345.1	Chromosome	240.582	65
Fragaria nilgerrensis	Eukaryota;Plants;Land Plants	SAMN13430080	PRJNA592576	GCA_010134655.1	Chromosome	270.303	257
Fragaria nipponica	Eukaryota;Plants;Land Plants	SAMD00010925	PRJDB1479	GCA_000512025.1	Scaffold	206.415	215024
Fragaria nubicola	Eukaryota;Plants;Land Plants	SAMD00010927	PRJDB1480	GCA_000511995.1	Scaffold	203.686	210780
Fragaria orientalis	Eukaryota;Plants;Land Plants	SAMD00010919	PRJDB1481	GCA_000517285.1	Scaffold	214.184	323163
Fragaria vesca subsp. vesca	Eukaryota;Plants;Land Plants	SAMN00120060	PRJNA60037	GCA_000184155.1	Chromosome	214.373	3048
Fragaria x ananassa	Eukaryota;Plants;Land Plants		PRJDB1476	GCA_000511695.1	Scaffold	173.23	211588
Fragaria x ananassa	Eukaryota;Plants;Land Plants		PRJDB1477	GCA_000511835.1	Scaffold	697.762	625966
Fragaria x ananassa	Eukaryota;Plants;Land Plants	SAMN16094694	PRJNA662854	GCA_019022445.1	Chromosome	805.68	204
Fragaria x ananassa	Eukaryota;Plants;Land Plants	SAMD00151138	PRJDB7670	GCA_019650335.1	Scaffold	1406.43	32771
Fraxinus americana	Eukaryota;Plants;Land Plants	SAMEA6544785	PRJEB20151	GCA_903798225.1	Scaffold	642.567	357129
Fraxinus angustifolia subsp. oxycarpa	Eukaryota;Plants;Land Plants	SAMEA6544787	PRJEB20151	GCA_903798265.1	Scaffold	714.342	413147
Fraxinus anomala	Eukaryota;Plants;Land Plants	SAMEA6544789	PRJEB20151	GCA_903798345.1	Scaffold	655.756	205647
Fraxinus dipetala	Eukaryota;Plants;Land Plants	SAMEA6544792	PRJEB20151	GCA_902829195.1	Contig	586.418	360749
Fraxinus greggii	Eukaryota;Plants;Land Plants	SAMEA6544795	PRJEB20151	GCA_903798315.1	Scaffold	694.27	430537
Fraxinus griffithii	Eukaryota;Plants;Land Plants	SAMEA6544796	PRJEB20151	GCA_903798305.1	Scaffold	739.5	349639
Fraxinus latifolia	Eukaryota;Plants;Land Plants	SAMEA6544797	PRJEB20151	GCA_902829145.1	Contig	720.061	520236
Fraxinus xanthoxyloides	Eukaryota;Plants;Land Plants	SAMEA6544811	PRJEB20151	GCA_903798325.1	Scaffold	622.795	316576
Galium porrigens var. tenue	Eukaryota;Plants;Land Plants	SAMN09761870	PRJNA484218	GCA_012274505.1	Scaffold	434.509	274540
Gardenia jasminoides	Eukaryota;Plants;Land Plants	SAMN09469756	PRJNA477438	GCA_013103745.1	Chromosome	535.679	81
Gastrodia elata f. glauca	Eukaryota;Plants;Land Plants	SAMN07125589	PRJNA386713	GCA_002966915.1	Scaffold	1060.98	3768
Gentiana dahurica var. dahurica	Eukaryota;Plants;Land Plants	SAMN26302150	PRJNA799480	GCA_024500145.1	Chromosome	1416.54	2718
Gillenia trifoliata	Eukaryota;Plants;Land Plants	SAMN16480607	PRJNA669900	GCA_018257905.1	Chromosome	296.281	1262
Glebionis coronaria	Eukaryota;Plants;Land Plants	SAMN29213269	PRJNA851195	GCA_025667525.1	Chromosome	6801.06	3476
Glycine max	Eukaryota;Plants;Land Plants	SAMN00002965	PRJNA19861	GCA_000004515.5	Chromosome	978.942	347
Glycine max	Eukaryota;Plants;Land Plants	SAMN12622413	PRJNA561626	GCA_014282065.1	Chromosome	987.26	249
Glycine max	Eukaryota;Plants;Land Plants	SAMN12622415	PRJNA561626	GCA_014282075.1	Chromosome	1001.33	460
Glycine max	Eukaryota;Plants;Land Plants	SAMN12622418	PRJNA561626	GCA_014282145.1	Chromosome	985.988	208
Glycine max	Eukaryota;Plants;Land Plants	SAMN15516064	PRJNA645754	GCA_015227745.1	Chromosome	1020.98	685
Glycine max	Eukaryota;Plants;Land Plants	SAMN18570909	PRJNA718574	GCA_019321705.1	Chromosome	992.121	240
Glycine max	Eukaryota;Plants;Land Plants	SAMN09379531	PRJNA475162	GCA_003349995.2	Chromosome	1011.38	45
Glycine max	Eukaryota;Plants;Land Plants	SAMD00018961	PRJDB2966	GCA_001269945.2	Contig	927.706	108601
Glycine soja	Eukaryota;Plants;Land Plants	SAMN02905861	PRJNA223435	GCA_000722935.2	Scaffold	863.568	33170
Glycine soja	Eukaryota;Plants;Land Plants	SAMN09862384	PRJNA525136	GCA_004193775.2	Chromosome	1013.77	1120
Glycine soja	Eukaryota;Plants;Land Plants	SAMN07664803	PRJNA407822	GCA_002907465.1	Chromosome	985.26	805
Gossypioides kirkii	Eukaryota;Plants;Land Plants	SAMN08139005	PRJNA421334	GCA_005610355.1	Chromosome	538.061	12
Gossypioides kirkii	Eukaryota;Plants;Land Plants	SAMN07842098	PRJNA400144	GCA_002818315.1	Chromosome	528.715	745
Gossypium anomalum	Eukaryota;Plants;Land Plants	SAMN08140125	PRJNA421337	GCA_019455425.1	Chromosome	1193.34	68
Gossypium arboreum	Eukaryota;Plants;Land Plants	SAMN02981570	PRJNA335838	GCA_000612285.2	Chromosome	1694.6	75419
Gossypium arboreum	Eukaryota;Plants;Land Plants	SAMN02441868	PRJNA181159	GCA_000787975.1	Scaffold	1862.24	392831
Gossypium arboreum	Eukaryota;Plants;Land Plants	SAMN14435604	PRJNA614615	GCA_013265605.1	Chromosome	94.637	1
Gossypium australe	Eukaryota;Plants;Land Plants	SAMN10735069	PRJNA513946	GCA_005393395.2	Chromosome	1743.39	564
Gossypium barbadense	Eukaryota;Plants;Land Plants	SAMN16880046	PRJNA680449	GCA_018997955.1	Chromosome	2210.13	305
Gossypium barbadense	Eukaryota;Plants;Land Plants	SAMN10992405	PRJNA516411	GCA_008761655.1	Chromosome	2195.8	4748
Gossypium barbadense	Eukaryota;Plants;Land Plants	SAMN02800869	PRJNA251673	GCA_002926015.1	Scaffold	775.252	4265
Gossypium darwinii	Eukaryota;Plants;Land Plants	SAMN10884649	PRJNA516409	GCA_007990325.1	Chromosome	2182.96	821
Gossypium ekmanianum	Eukaryota;Plants;Land Plants	SAMN19790799	PRJNA739494	GCA_025583645.1	Chromosome	2341.87	160
Gossypium hirsutum	Eukaryota;Plants;Land Plants	SAMN03342414	PRJNA320881	GCA_000987745.1	Chromosome	2189.14	9148
Gossypium hirsutum	Eukaryota;Plants;Land Plants	SAMN16880047	PRJNA680449	GCA_018997965.1	Chromosome	2291.75	351
Gossypium hirsutum	Eukaryota;Plants;Land Plants	SAMN18079028	PRJNA705219	GCA_021461685.1	Chromosome	2422.29	2876
Gossypium hirsutum	Eukaryota;Plants;Land Plants	SAMN18079113	PRJNA705219	GCA_021461695.1	Chromosome	2354.68	1792
Gossypium hirsutum	Eukaryota;Plants;Land Plants	SAMN11351207	PRJNA713846	GCA_007990345.1	Chromosome	2306.07	1033
Gossypium hirsutum	Eukaryota;Plants;Land Plants	SAMN28898294	PRJNA846595	GCA_024600755.1	Chromosome	2331.22	71
Gossypium hirsutum	Eukaryota;Plants;Land Plants	SAMN10345425	PRJNA503326	GCA_006980745.1	Chromosome	2287.87	599
Gossypium hirsutum	Eukaryota;Plants;Land Plants	SAMN19790801	PRJNA739494	GCA_024704785.1	Chromosome	2292.48	277
Gossypium hirsutum	Eukaryota;Plants;Land Plants	SAMN10345424	PRJNA503326	GCA_006980775.1	Chromosome	2308.22	2238
Gossypium hirsutum	Eukaryota;Plants;Land Plants	SAMN07692727	PRJNA411996	GCA_002504345.1	Chromosome	169.285	4
Gossypium lobatum	Eukaryota;Plants;Land Plants	SAMN10346763	PRJNA488266	GCA_013467485.1	Chromosome	744.535	380358
Gossypium longicalyx	Eukaryota;Plants;Land Plants	SAMN08106063	PRJNA420071	GCA_010883175.1	Chromosome	1190.21	16
Gossypium mustelinum	Eukaryota;Plants;Land Plants	SAMN16383612	PRJNA667519	GCA_017165895.1	Chromosome	2297.22	593
Gossypium mustelinum	Eukaryota;Plants;Land Plants	SAMN11110849	PRJNA525892	GCA_007990455.1	Chromosome	2315.09	2146
Gossypium raimondii	Eukaryota;Plants;Land Plants	SAMN02743920	PRJNA282644	GCA_000327365.2	Chromosome	761.252	995
Gossypium raimondii	Eukaryota;Plants;Land Plants	SAMN02981462	PRJNA82769	GCA_000331045.1	Scaffold	773.768	4699
Gossypium raimondii	Eukaryota;Plants;Land Plants	SAMN30903775	PRJNA788082	GCA_025698545.1	Chromosome	750.205	287
Gossypium raimondii	Eukaryota;Plants;Land Plants	SAMN10134664	PRJNA493304	GCA_005931075.1	Chromosome	734.884	13
Gossypium rotundifolium	Eukaryota;Plants;Land Plants	SAMN30903779	PRJNA788082	GCA_025506655.1	Chromosome	2261.08	13
Gossypium stephensii	Eukaryota;Plants;Land Plants	SAMN19790800	PRJNA739494	GCA_024704795.1	Chromosome	2290.22	241
Gossypium stocksii	Eukaryota;Plants;Land Plants	SAMN18193058	PRJNA707270	GCA_020496765.1	Chromosome	1448.11	127
Gossypium thurberi	Eukaryota;Plants;Land Plants	SAMN09928035	PRJNA488266	GCA_004027125.1	Chromosome	582.007	15297
Gossypium turneri	Eukaryota;Plants;Land Plants	SAMN10135581	PRJNA493521	GCA_008044935.1	Chromosome	755.203	13
Gynostemma pentaphyllum	Eukaryota;Plants;Land Plants	SAMN20146133	PRJNA720501	GCA_020536105.1	Chromosome	582.948	578
Handroanthus guayacan	Eukaryota;Plants;Land Plants	SAMN14439379	PRJNA614908	GCA_014898755.1	Scaffold	339.772	3857
Handroanthus impetiginosus	Eukaryota;Plants;Land Plants	SAMN05195323	PRJNA324125	GCA_002762385.1	Scaffold	503.289	13204
Heliophila coronopifolia	Eukaryota;Plants;Land Plants	SAMEA4640845	PRJEB26555	GCA_900406365.1	Scaffold	293.602	212649
Herrania umbratica	Eukaryota;Plants;Land Plants	SAMN06806157	PRJNA389730	GCA_002168275.2	Scaffold	234.039	6074
Heteromeles arbutifolia	Eukaryota;Plants;Land Plants	SAMN29046707	PRJNA851487	GCA_024362995.1	Scaffold	634.785	118
Heteromeles arbutifolia	Eukaryota;Plants;Land Plants	SAMN29046707	PRJNA851486	GCA_024363235.1	Scaffold	638.232	75
Hevea brasiliensis	Eukaryota;Plants;Land Plants	SAMN04451765	PRJNA394253	GCA_001654055.1	Scaffold	1373.53	7453
Hevea brasiliensis	Eukaryota;Plants;Land Plants	SAMD00056062	PRJDB4987	GCA_002003025.1	Scaffold	1256.27	592579
Hibiscus mutabilis	Eukaryota;Plants;Land Plants	SAMN18499069	PRJNA717149	GCA_019671005.1	Chromosome	2675.93	3248
Hibiscus syriacus	Eukaryota;Plants;Land Plants	SAMN11494363	PRJNA691360	GCA_006381635.2	Scaffold	1826.93	1789
Hirschfeldia incana	Eukaryota;Plants;Land Plants	SAMN14381463	PRJNA612790	GCA_026261945.1	Scaffold	398.904	386
Hordeum vulgare	Eukaryota;Plants;Land Plants	SAMEA3257439	PRJEB5860	GCA_000947855.1	Contig	98.056	391258
Hordeum vulgare	Eukaryota;Plants;Land Plants	SAMN14814670	PRJNA641455	GCA_024137805.1	Chromosome	5111	3232
Hordeum vulgare subsp. vulgare	Eukaryota;Plants;Land Plants	SAMD00036549	PRJDA62403	GCA_000227425.1	Contig	28.016	8583
Hordeum vulgare subsp. vulgare	Eukaryota;Plants;Land Plants	SAMN10987591	PRJNA523807	GCA_012180865.1	Contig	10.2452	1000
Hordeum vulgare subsp. vulgare	Eukaryota;Plants;Land Plants	SAMN10987581	PRJNA523805	GCA_012184465.1	Contig	84.0452	14052
Hordeum vulgare subsp. vulgare	Eukaryota;Plants;Land Plants	SAMEA5598650	PRJEB32488	GCA_901482405.1	Scaffold	4833.79	8
Hordeum vulgare subsp. vulgare	Eukaryota;Plants;Land Plants	SAMEA6435262	PRJEB35962	GCA_903970725.1	Chromosome	4837.64	322406
Hordeum vulgare subsp. vulgare	Eukaryota;Plants;Land Plants	SAMEA7376169	PRJEB40584	GCA_904848285.1	Contig	4137.45	895
Hordeum vulgare subsp. vulgare	Eukaryota;Plants;Land Plants	SAMEA7376166	PRJEB40581	GCA_904848295.1	Contig	4481.67	7796
Hordeum vulgare subsp. vulgare	Eukaryota;Plants;Land Plants	SAMEA7376167	PRJEB40582	GCA_904848315.1	Contig	4066.3	14177
Hordeum vulgare subsp. vulgare	Eukaryota;Plants;Land Plants	SAMEA7376170	PRJEB40585	GCA_904849715.1	Contig	4140.08	32151
Hordeum vulgare subsp. vulgare	Eukaryota;Plants;Land Plants	SAMEA7384724	PRJEB40589	GCA_904849725.1	Chromosome	4225.71	291
Hordeum vulgare subsp. vulgare	Eukaryota;Plants;Land Plants	SAMEA8609701	PRJEB44504	GCA_907165075.1	Chromosome	4439.13	44684
Hordeum vulgare subsp. vulgare	Eukaryota;Plants;Land Plants	SAMN30808934	PRJNA879438	GCA_026122295.1	Scaffold	454.254	2002
Hordeum vulgare subsp. vulgare	Eukaryota;Plants;Land Plants	SAMN06560341	PRJNA422986	GCA_002943585.1	Contig	57.9644	14158
Humulus lupulus var. cordifolius	Eukaryota;Plants;Land Plants	SAMD00021059	PRJDB3233	GCA_000830395.1	Scaffold	2049.21	132476
Humulus lupulus var. lupulus	Eukaryota;Plants;Land Plants	SAMD00021060	PRJDB3233	GCA_000831365.1	Scaffold	2049.21	132476
Hypericum perforatum	Eukaryota;Plants;Land Plants	SAMN10970914	PRJNA523311	GCA_012979155.1	Scaffold	352.865	35445
Impatiens glandulifera	Eukaryota;Plants;Land Plants	SAMEA5248722	PRJEB44450	GCA_907164895.1	Scaffold	421.452	2278
Ipomoea batatas	Eukaryota;Plants;Land Plants	SAMEA4058359	PRJEB14638	GCA_900092185.1	Contig	13.8613	41487
Ipomoea batatas	Eukaryota;Plants;Land Plants	SAMN04254013	PRJNA301667	GCA_002525835.2	Chromosome	837.013	28461
Ipomoea nil	Eukaryota;Plants;Land Plants	SAMD00022859	PRJDB4356	GCA_001879475.1	Scaffold	735.231	3418
Ipomoea purpurea	Eukaryota;Plants;Land Plants	SAMN11587612	PRJNA515629	GCA_009835305.1	Scaffold	194.325	17867
Ipomoea trifida	Eukaryota;Plants;Land Plants	SAMD00020908	PRJDB3230	GCA_000978395.1	Scaffold	512.991	77400
Ipomoea trifida	Eukaryota;Plants;Land Plants	SAMD00020907	PRJDB3230	GCA_000981105.1	Scaffold	712.155	181194
Ipomoea triloba	Eukaryota;Plants;Land Plants	SAMN08285276	PRJNA574454	GCA_003576645.1	Chromosome	461.989	17
Iris virginica	Eukaryota;Plants;Land Plants	SAMN25996647	PRJNA807620	GCA_025631175.1	Scaffold	390.949	191819
Isatis lusitanica	Eukaryota;Plants;Land Plants	SAMEA4640848	PRJEB26555	GCA_900406415.1	Scaffold	203.919	61090
Isatis tinctoria	Eukaryota;Plants;Land Plants	SAMN12097857	PRJNA549758	GCA_010577795.1	Chromosome	293.865	809
Isatis tinctoria	Eukaryota;Plants;Land Plants	SAMN14361694	PRJNA612129	GCA_014595705.1	Scaffold	265.628	794
Isatis tinctoria	Eukaryota;Plants;Land Plants	SAMEA4640849	PRJEB26555	GCA_900406385.1	Scaffold	244.177	106900
Isoetes engelmannii	Eukaryota;Plants;Land Plants	SAMN09767240	PRJNA493620	GCA_011763485.2	Scaffold	640.967	319260
Jatropha curcas	Eukaryota;Plants;Land Plants	SAMD00004075	PRJDA52543	GCA_000208675.2	Scaffold	297.661	39277
Jatropha curcas	Eukaryota;Plants;Land Plants	SAMN02799222	PRJNA63485	GCA_000696525.1	Scaffold	318.527	6024
Jatropha curcas	Eukaryota;Plants;Land Plants	SAMN15963826	PRJNA673911	GCA_014843425.1	Scaffold	266.964	1232
Jatropha curcas	Eukaryota;Plants;Land Plants	SAMN09197287	PRJNA470761	GCA_004143595.1	Scaffold	265.767	2959
Juglans californica	Eukaryota;Plants;Land Plants	SAMN25062275	PRJNA807334	GCA_023349395.1	Scaffold	551.767	138
Juglans californica	Eukaryota;Plants;Land Plants	SAMN25062275	PRJNA807333	GCA_023349545.1	Scaffold	565.449	915
Juglans cathayensis	Eukaryota;Plants;Land Plants	SAMN08795866	PRJNA445704	GCA_003122765.1	Scaffold	600.151	19972
Juglans hindsii	Eukaryota;Plants;Land Plants	SAMN08795864	PRJNA445704	GCA_003123825.1	Scaffold	611.109	73433
Juglans mandshurica	Eukaryota;Plants;Land Plants	SAMN19238346	PRJNA730664	GCA_022457165.1	Chromosome	528.151	16
Juglans mandshurica	Eukaryota;Plants;Land Plants	SAMN08193750	PRJNA356989	GCA_002916435.2	Chromosome	538.616	933
Juglans microcarpa	Eukaryota;Plants;Land Plants	SAMN08795863	PRJNA445704	GCA_003123845.1	Scaffold	913.972	112570
Juglans microcarpa x Juglans regia	Eukaryota;Plants;Land Plants	SAMN09474938	PRJNA726248	GCA_004785595.1	Chromosome	527.896	154
Juglans microcarpa x Juglans regia	Eukaryota;Plants;Land Plants	SAMN09474938	PRJNA413991	GCA_004785585.1	Chromosome	534.672	73
Juglans nigra	Eukaryota;Plants;Land Plants	SAMN08193751	PRJNA356989	GCA_002916485.2	Chromosome	531.995	431
Juglans nigra	Eukaryota;Plants;Land Plants	SAMN08795865	PRJNA445704	GCA_003123865.1	Scaffold	620.767	90472
Juglans regia	Eukaryota;Plants;Land Plants	SAMN03704235	PRJNA350852	GCA_001411555.2	Chromosome	572.947	24757
Juglans regia	Eukaryota;Plants;Land Plants	SAMN08193752	PRJNA356989	GCA_002916465.2	Chromosome	525.075	357
Juncus effusus	Eukaryota;Plants;Land Plants	SAMEA7521930	PRJEB55668	GCA_946800655.1	Chromosome	243.591	91
Juncus effusus	Eukaryota;Plants;Land Plants	SAMN22566526	PRJNA723756	GCA_024447645.1	Scaffold	224.468	361
Juncus inflexus	Eukaryota;Plants;Land Plants	SAMN22566527	PRJNA723756	GCA_024447665.1	Scaffold	267.557	21
Kalanchoe fedtschenkoi	Eukaryota;Plants;Land Plants	SAMN07509503	PRJNA397334	GCA_002312845.1	Scaffold	256.351	1324
Kandelia obovata	Eukaryota;Plants;Land Plants	SAMN14851731	PRJNA631086	GCA_021464305.1	Chromosome	190.32	14847
Kernera saxatilis	Eukaryota;Plants;Land Plants	SAMEA4640850	PRJEB26555	GCA_900406395.1	Scaffold	143.969	18372
Kewa caespitosa	Eukaryota;Plants;Land Plants	SAMEA104692590	PRJEB24909	GCA_900322205.1	Scaffold	664.629	55159
Kingdonia uniflora	Eukaryota;Plants;Land Plants	SAMN13195877	PRJNA587615	GCA_014058105.1	Contig	1004.56	2901
Kokia drynarioides	Eukaryota;Plants;Land Plants	SAMN07559306	PRJNA400144	GCA_002814295.1	Scaffold	517.43	15383
Lactuca sativa	Eukaryota;Plants;Land Plants	SAMEA104432170	PRJEB21679	GCA_900243165.1	Scaffold	2224.43	161898
Lagenaria siceraria	Eukaryota;Plants;Land Plants	SAMN02981541	PRJNA200441	GCA_000466325.1	Scaffold	176.727	305112
Lagenaria siceraria	Eukaryota;Plants;Land Plants	SAMN05467121	PRJNA335916	GCA_002890555.2	Chromosome	297.879	27
Lagenaria siceraria	Eukaryota;Plants;Land Plants	SAMN07159290	PRJNA387611	GCA_003268545.1	Scaffold	313.387	438
Lagerstroemia fauriei	Eukaryota;Plants;Land Plants	SAMN16692218	PRJNA675204	GCA_025802135.1	Scaffold	480.796	249010
Larix cajanderi	Eukaryota;Plants;Land Plants	SAMN11190896	PRJNA528429	GCA_007814465.1	Contig	0.811054	2083
Larix cajanderi	Eukaryota;Plants;Land Plants	SAMN11190900	PRJNA528429	GCA_007814315.1	Contig	0.773239	2078
Larix cajanderi	Eukaryota;Plants;Land Plants	SAMN11190897	PRJNA528429	GCA_007814435.1	Contig	0.6167	1831
Larix cajanderi	Eukaryota;Plants;Land Plants	SAMN11190899	PRJNA528429	GCA_007814345.1	Contig	0.52447	1553
Larix cajanderi	Eukaryota;Plants;Land Plants	SAMN11190898	PRJNA528429	GCA_007814415.1	Contig	0.585043	1789
Larix cajanderi	Eukaryota;Plants;Land Plants	SAMN11190901	PRJNA528429	GCA_007814285.1	Contig	0.758083	2371
Larix cajanderi	Eukaryota;Plants;Land Plants	SAMN11190902	PRJNA528429	GCA_007814255.1	Contig	0.607354	1955
Larix gmelinii	Eukaryota;Plants;Land Plants	SAMN11190887	PRJNA528429	GCA_007814785.1	Contig	1.13118	2574
Larix gmelinii	Eukaryota;Plants;Land Plants	SAMN11190886	PRJNA528429	GCA_007814835.1	Contig	0.825365	1933
Larix gmelinii	Eukaryota;Plants;Land Plants	SAMN11190885	PRJNA528429	GCA_007814845.1	Contig	0.90703	2160
Larix gmelinii	Eukaryota;Plants;Land Plants	SAMN11190884	PRJNA528429	GCA_007814885.1	Contig	0.773649	1822
Larix gmelinii	Eukaryota;Plants;Land Plants	SAMN11190888	PRJNA528429	GCA_007814705.1	Contig	0.874661	2127
Larix gmelinii	Eukaryota;Plants;Land Plants	SAMN11190890	PRJNA528429	GCA_007814745.1	Contig	0.772096	2066
Larix gmelinii	Eukaryota;Plants;Land Plants	SAMN11190889	PRJNA528429	GCA_007814685.1	Contig	0.606646	1622
Larix gmelinii	Eukaryota;Plants;Land Plants	SAMN11190894	PRJNA528429	GCA_007814535.1	Contig	1.28699	3778
Larix gmelinii	Eukaryota;Plants;Land Plants	SAMN11190893	PRJNA528429	GCA_007819405.1	Contig	1.22435	3585
Larix gmelinii	Eukaryota;Plants;Land Plants	SAMN11190891	PRJNA528429	GCA_007814635.1	Contig	0.647093	1901
Larix gmelinii	Eukaryota;Plants;Land Plants	SAMN11190892	PRJNA528429	GCA_007814595.1	Contig	0.63433	1889
Larix gmelinii	Eukaryota;Plants;Land Plants	SAMN11190895	PRJNA528429	GCA_007814485.1	Contig	1.24552	3836
Lathyrus sativus	Eukaryota;Plants;Land Plants	SAMEA5780068	PRJEB33571	GCA_902207245.1	Scaffold	8119.12	669893
Leavenworthia alabamica	Eukaryota;Plants;Land Plants	SAMN02146679	PRJNA202983	GCA_000411055.1	Scaffold	173.432	11715
Leersia perrieri	Eukaryota;Plants;Land Plants	SAMN02981441	PRJNA163065	GCA_000325765.3	Chromosome	266.688	12
Lemna minuta	Eukaryota;Plants;Land Plants	SAMN19243672	PRJNA725879	GCA_024174645.1	Chromosome	360.444	2381
Lepidium africanum	Eukaryota;Plants;Land Plants	SAMEA4640851	PRJEB26555	GCA_900406405.1	Scaffold	225.262	17445
Lepidium campestre	Eukaryota;Plants;Land Plants	SAMN13190922	PRJNA587432	GCA_009757365.2	Scaffold	218.997	40676
Lepidium sativum	Eukaryota;Plants;Land Plants	SAMN26095799	PRJNA808608	GCA_023374145.1	Contig	336.484	10238
Leptodermis oblonga	Eukaryota;Plants;Land Plants	SAMN12214982	PRJNA552650	GCA_016801395.1	Chromosome	497.295	607
Lindernia brevidens	Eukaryota;Plants;Land Plants	SAMN10026761	PRJNA489464	GCA_004919715.1	Scaffold	266.105	158
Linum bienne	Eukaryota;Plants;Land Plants	SAMN08888090	PRJNA449140	GCA_010665285.1	Scaffold	293.579	2654
Linum tenue	Eukaryota;Plants;Land Plants	SAMEA110468791	PRJEB52918	GCA_946150845.1	Scaffold	583.921	52254
Linum tenue	Eukaryota;Plants;Land Plants	SAMEA110468790	PRJEB52918	GCA_946150955.1	Scaffold	584.403	52254
Linum usitatissimum	Eukaryota;Plants;Land Plants	SAMN00627887	PRJNA68161	GCA_000224295.2	Chromosome	316.167	15
Linum usitatissimum	Eukaryota;Plants;Land Plants	SAMN08888089	PRJNA449140	GCA_010665265.1	Scaffold	303.685	2772
Linum usitatissimum	Eukaryota;Plants;Land Plants	SAMN08888088	PRJNA449140	GCA_010665275.2	Chromosome	306.379	1608
Linum usitatissimum	Eukaryota;Plants;Land Plants	SAMN15609760	PRJNA648016	GCA_014858635.1	Contig	361.804	2458
Litchi chinensis	Eukaryota;Plants;Land Plants	SAMN20299756	PRJNA747875	GCA_019925255.1	Chromosome	470.369	15
Litchi chinensis	Eukaryota;Plants;Land Plants	SAMN20299756	PRJNA762419	GCA_020101635.1	Chromosome	450.294	15
Litchi chinensis	Eukaryota;Plants;Land Plants	SAMN20299756	PRJNA762418	GCA_020101655.1	Chromosome	455.362	15
Lonicera japonica	Eukaryota;Plants;Land Plants	SAMN24662184	PRJNA794868	GCA_021464415.1	Chromosome	886.132	967
Lophocereus schottii	Eukaryota;Plants;Land Plants	SAMN06196470	PRJNA318822	GCA_002740545.1	Scaffold	797.926	158704
Lotus japonicus	Eukaryota;Plants;Land Plants	SAMD00011082	PRJDA28941	GCA_000181115.2	Contig	394.455	44464
Lunularia cruciata	Eukaryota;Plants;Land Plants	SAMN17850961	PRJNA701193	GCA_021653935.1	Scaffold	583.069	26678
Lupinus albus	Eukaryota;Plants;Land Plants	SAMN12501103	PRJNA592024	GCA_010261695.1	Chromosome	558.896	1580
Lupinus angustifolius	Eukaryota;Plants;Land Plants	SAMN02981495	PRJNA179231	GCA_000338175.1	Scaffold	523.298	71995
Lupinus angustifolius	Eukaryota;Plants;Land Plants	SAMN04215042	PRJNA356456	GCA_001865875.1	Chromosome	609.203	14378
Lupinus angustifolius	Eukaryota;Plants;Land Plants	SAMN07515711	PRJNA398717	GCA_002285895.2	Chromosome	557.909	20
Lupinus angustifolius	Eukaryota;Plants;Land Plants	SAMN03890991	PRJNA290411	GCA_025246965.1	Scaffold	422.861	51738
Lupinus angustifolius	Eukaryota;Plants;Land Plants	SAMN03951924	PRJNA290411	GCA_025246985.1	Scaffold	421.09	54545
Lupinus angustifolius	Eukaryota;Plants;Land Plants	SAMN03952820	PRJNA290411	GCA_025802255.1	Scaffold	413.896	55099
Lupinus angustifolius	Eukaryota;Plants;Land Plants	SAMN03951889	PRJNA290411	GCA_025802175.1	Scaffold	423.035	55751
Lupinus angustifolius	Eukaryota;Plants;Land Plants	SAMN03951916	PRJNA290411	GCA_025802155.1	Scaffold	424.061	56043
Lupinus angustifolius	Eukaryota;Plants;Land Plants	SAMN03951917	PRJNA290411	GCA_025802195.1	Scaffold	416.922	58702
Lupinus angustifolius	Eukaryota;Plants;Land Plants	SAMN03951925	PRJNA290411	GCA_025802235.1	Scaffold	396.683	53511
Luzula sylvatica	Eukaryota;Plants;Land Plants	SAMEA7535982	PRJEB55664	GCA_946800335.1	Scaffold	324.893	2071
Macadamia integrifolia	Eukaryota;Plants;Land Plants	SAMN13508564	PRJNA748012	GCA_013358625.1	Chromosome	744.937	2644
Macadamia tetraphylla	Eukaryota;Plants;Land Plants	SAMN13219572	PRJNA587821	GCA_022985045.1	Chromosome	750.867	1059
Macarthuria australis	Eukaryota;Plants;Land Plants	SAMEA104692666	PRJEB24906	GCA_900322265.1	Scaffold	482.89	256123
Macleaya cordata	Eukaryota;Plants;Land Plants	SAMN06209354	PRJNA359127	GCA_002174775.1	Scaffold	377.834	4547
Macrotyloma uniflorum	Eukaryota;Plants;Land Plants	SAMD00069276	PRJDB5374	GCA_016859785.1	Scaffold	294.689	3497
Macrotyloma uniflorum	Eukaryota;Plants;Land Plants	SAMN07569998	PRJNA400556	GCA_020227335.1	Scaffold	279.119	5854
Magnolia ashei	Eukaryota;Plants;Land Plants	SAMN07722838	PRJNA412672	GCA_003571905.1	Scaffold	284.512	265493
Magnolia officinalis	Eukaryota;Plants;Land Plants	SAMN20608155	PRJNA752832	GCA_021015155.1	Scaffold	1685.23	2892
Magnolia virginiana	Eukaryota;Plants;Land Plants	SAMN16693809	PRJNA675291	GCA_025802435.1	Scaffold	541.944	472668
Malus baccata	Eukaryota;Plants;Land Plants	SAMN08323692	PRJNA428857	GCA_006547085.1	Scaffold	674.412	47473
Malus domestica	Eukaryota;Plants;Land Plants	SAMN02981243	PRJNA28845	GCA_000148765.2	Chromosome	1874.77	1667
Malus domestica	Eukaryota;Plants;Land Plants	SAMEA9197673	PRJEB47506	GCA_916048125.1	Contig	573.965	600
Malus domestica	Eukaryota;Plants;Land Plants	SAMEA8717325	PRJEB47759	GCA_916614885.2	Contig	575.601	872
Malus domestica	Eukaryota;Plants;Land Plants	SAMN05603590	PRJNA534520	GCA_002114115.1	Chromosome	703.358	807
Malus domestica	Eukaryota;Plants;Land Plants	SAMN09744170	PRJNA482033	GCA_004115385.1	Chromosome	660.463	343
Malus sylvestris	Eukaryota;Plants;Land Plants	SAMEA9197672	PRJEB47504	GCA_916048215.2	Chromosome	641.527	34
Malus sylvestris	Eukaryota;Plants;Land Plants	SAMEA9197672	PRJEB47503	GCA_916049865.1	Contig	571.835	2355
Mangifera indica	Eukaryota;Plants;Land Plants	SAMN09899728	PRJNA771370	GCA_011075055.1	Chromosome	391.962	250
Mangifera indica	Eukaryota;Plants;Land Plants	SAMN08930917	PRJNA450143	GCA_016746415.1	Chromosome	374.839	2565
Mangifera indica	Eukaryota;Plants;Land Plants	SAMN04226523	PRJNA300605	GCA_020138855.1	Chromosome	411.308	3106
Mangifera indica	Eukaryota;Plants;Land Plants	SAMN04226523	PRJNA658222	GCA_021014495.1	Chromosome	370.64	2293
Mangifera indica	Eukaryota;Plants;Land Plants	SAMN04226523	PRJNA658221	GCA_021014955.1	Chromosome	368.776	2247
Manihot esculenta	Eukaryota;Plants;Land Plants	SAMN02592734	PRJNA236442	GCA_000737115.1	Scaffold	292.098	65771
Manihot esculenta	Eukaryota;Plants;Land Plants	SAMN21208671	PRJNA758615	GCA_020916425.1	Chromosome	706.331	749
Manihot esculenta	Eukaryota;Plants;Land Plants	SAMN21208671	PRJNA758616	GCA_020916445.1	Chromosome	762.395	1414
Manihot esculenta	Eukaryota;Plants;Land Plants	SAMN04116956	PRJNA394209	GCA_001659605.2	Chromosome	640.431	104
Manihot esculenta subsp. flabellifolia	Eukaryota;Plants;Land Plants	SAMN02592733	PRJNA236442	GCA_000737105.1	Scaffold	390.836	54016
Marchantia inflexa	Eukaryota;Plants;Land Plants	SAMN09430624	PRJNA476339	GCA_006177815.1	Scaffold	208.753	41556
Marchantia paleacea	Eukaryota;Plants;Land Plants	SAMN06251632	PRJNA362997	GCA_014180765.2	Contig	250.804	192
Marchantia polymorpha	Eukaryota;Plants;Land Plants	SAMN00769973	PRJNA53523	GCA_003032435.1	Scaffold	225.761	2957
Marchantia polymorpha subsp. montivagans	Eukaryota;Plants;Land Plants	SAMN12998426	PRJNA576577	GCA_011319375.1	Contig	224.785	2573
Marchantia polymorpha subsp. polymorpha	Eukaryota;Plants;Land Plants	SAMN12999130	PRJNA576577	GCA_011319315.1	Contig	222.246	2642
Marchantia polymorpha subsp. ruderalis	Eukaryota;Plants;Land Plants	SAMD00276757	PRJDB11173	GCA_019973755.1	Contig	4.52305	1
Marchantia polymorpha subsp. ruderalis	Eukaryota;Plants;Land Plants	SAMN12229592	PRJNA553138	GCA_009936355.2	Contig	218.619	443
Marchantia polymorpha subsp. ruderalis	Eukaryota;Plants;Land Plants	SAMN04450698	PRJNA310693	GCA_001641455.1	Scaffold	205.718	4137
Medicago truncatula	Eukaryota;Plants;Land Plants	SAMN08400029	PRJNA702529	GCA_003473485.2	Chromosome	430.008	42
Medicago truncatula	Eukaryota;Plants;Land Plants	SAMN04571790	PRJNA368719	GCA_002024945.1	Scaffold	402.065	909
Medicago truncatula	Eukaryota;Plants;Land Plants	SAMN02401465	PRJNA256006	GCA_002251925.1	Scaffold	427.447	2368
Medicago truncatula	Eukaryota;Plants;Land Plants	SAMN04571790	PRJNA256006	GCA_002251935.1	Scaffold	394.059	1490
Medicago truncatula	Eukaryota;Plants;Land Plants	SAMN04595061	PRJNA256006	GCA_002251955.1	Scaffold	426.024	2700
Melaleuca alternifolia	Eukaryota;Plants;Land Plants	SAMN17927736	PRJNA702189	GCA_019926035.1	Scaffold	362.036	3128
Melastoma candidum	Eukaryota;Plants;Land Plants	SAMN26317941	PRJNA811312	GCA_023653495.1	Chromosome	256.218	266
Mentha longifolia	Eukaryota;Plants;Land Plants	SAMN04452879	PRJNA310613	GCA_001642375.2	Chromosome	468.947	307
Mercurialis annua	Eukaryota;Plants;Land Plants	SAMEA7522176	PRJEB52245	GCA_937609235.2	Contig	123.162	546
Metrosideros polymorpha var. glaberrima	Eukaryota;Plants;Land Plants	SAMD00044343	PRJDB4221	GCA_001662345.2	Scaffold	283.65	11
Microtea debilis	Eukaryota;Plants;Land Plants	SAMEA104692675	PRJEB24907	GCA_900322245.1	Scaffold	475.429	264520
Microthlaspi erraticum	Eukaryota;Plants;Land Plants	SAMEA6449025	PRJEB35998	GCA_902728155.2	Scaffold	170.423	1940
Mikania micrantha	Eukaryota;Plants;Land Plants	SAMN11180626	PRJNA528368	GCA_009363875.1	Chromosome	1790.64	2815
Mimosa pudica	Eukaryota;Plants;Land Plants	SAMN08442486	PRJNA374770	GCA_003254945.1	Scaffold	557.202	97892
Miscanthus lutarioriparius	Eukaryota;Plants;Land Plants	SAMEA7340635	PRJEB40463	GCA_904845875.1	Scaffold	2074.8	919
Misopates orontium	Eukaryota;Plants;Land Plants	SAMEA7521933	PRJEB55658	GCA_946800315.1	Chromosome	361.73	30
Mitragyna speciosa	Eukaryota;Plants;Land Plants	SAMN29049560	PRJNA849364	GCA_024721245.1	Chromosome	692.445	2888
Momordica charantia	Eukaryota;Plants;Land Plants	SAMD00048603	PRJDB4642	GCA_013281855.1	Scaffold	302.992	193
Momordica charantia	Eukaryota;Plants;Land Plants	SAMEA104444964	PRJEB24032	GCA_900491585.1	Scaffold	296.263	3101
Momordica charantia	Eukaryota;Plants;Land Plants	SAMD00048603	PRJDB4642	GCA_001995035.1	Scaffold	285.614	1052
Morella rubra	Eukaryota;Plants;Land Plants	SAMN07510764	PRJNA398601	GCA_003952965.2	Chromosome	313.009	511
Moringa oleifera	Eukaryota;Plants;Land Plants	SAMN21593665	PRJNA765946	GCA_021397835.1	Scaffold	281.915	915
Moringa oleifera	Eukaryota;Plants;Land Plants	SAMN03223843	PRJNA268707	GCA_009801145.1	Scaffold	253.894	57169
Morus alba	Eukaryota;Plants;Land Plants	SAMN13663887	PRJNA597121	GCA_012066045.3	Chromosome	336.456	249
Morus alba	Eukaryota;Plants;Land Plants	SAMD00128848	PRJDB7137	GCA_009932135.1	Scaffold	246.685	200915
Morus notabilis	Eukaryota;Plants;Land Plants	SAMN02141246	PRJNA202089	GCA_000414095.2	Scaffold	320.379	31301
Mucuna pruriens	Eukaryota;Plants;Land Plants	SAMN15395964	PRJNA640972	GCA_025330945.1	Scaffold	489.817	546
Mucuna pruriens	Eukaryota;Plants;Land Plants	SAMN07821433	PRJNA414658	GCA_003370565.1	Scaffold	397.042	18487
Mucuna pruriens var. utilis	Eukaryota;Plants;Land Plants	SAMN29961584	PRJNA862264	GCA_024760705.1	Chromosome	479.663	12425
Murraya koenigii	Eukaryota;Plants;Land Plants	SAMN09644840	PRJNA480766	GCA_025617385.1	Chromosome	332.492	11
Murraya koenigii	Eukaryota;Plants;Land Plants	SAMN09644840	PRJNA508576	GCA_025617435.1	Chromosome	315.617	6722
Musa acuminata subsp. malaccensis	Eukaryota;Plants;Land Plants	SAMEA2272344	PRJEA82777	GCA_000313855.2	Chromosome	472.231	7512
Musa balbisiana	Eukaryota;Plants;Land Plants	SAMN08469760	PRJNA432894	GCA_004837865.1	Chromosome	492.775	2590
Musa beccarii	Eukaryota;Plants;Land Plants	SAMN18299098	PRJNA714288	GCA_024322285.1	Chromosome	569.618	449
Musa itinerans	Eukaryota;Plants;Land Plants	SAMN04505257	PRJNA312694	GCA_001649415.1	Scaffold	455.349	28415
Musa schizocarpa	Eukaryota;Plants;Land Plants	SAMEA4655287	PRJEB26661	GCA_900464855.1	Scaffold	525.283	194
Musa troglodytarum	Eukaryota;Plants;Land Plants	SAMN27124352	PRJNA772907	GCA_023547065.1	Chromosome	603.588	10
Nasturtium officinale	Eukaryota;Plants;Land Plants	SAMEA4640853	PRJEB26555	GCA_900406445.1	Scaffold	216.122	10793
Nelumbo nucifera	Eukaryota;Plants;Land Plants	SAMN02054413	PRJNA168000	GCA_000365185.2	Scaffold	804.648	3603
Nelumbo nucifera	Eukaryota;Plants;Land Plants	SAMN03267314	PRJNA192418	GCA_000805495.1	Scaffold	790.339	14895
Nelumbo nucifera	Eukaryota;Plants;Land Plants	SAMN09691185	PRJNA481856	GCA_014319735.1	Chromosome	821.286	464
Nelumbo nucifera	Eukaryota;Plants;Land Plants	SAMN02054413	PRJNA397484	GCA_003033685.1	Chromosome	817.268	2341
Nelumbo nucifera	Eukaryota;Plants;Land Plants	SAMN03267314	PRJNA397371	GCA_003033695.1	Chromosome	799.479	12643
Nepenthes mirabilis	Eukaryota;Plants;Land Plants	SAMN30308637	PRJNA869487	GCA_025585075.1	Scaffold	691.41	159555
Nicotiana benthamiana	Eukaryota;Plants;Land Plants	SAMEA3139055	PRJEB1277	GCA_000723945.1	Contig	61.9511	100480
Nicotiana sylvestris	Eukaryota;Plants;Land Plants	SAMN02981529	PRJNA182500	GCA_000393655.1	Scaffold	2221.99	253918
Nicotiana tabacum	Eukaryota;Plants;Land Plants	SAMN02316627	PRJNA319578	GCA_000715135.1	Scaffold	3643.47	168247
Nicotiana tomentosiformis	Eukaryota;Plants;Land Plants	SAMN02981530	PRJNA182501	GCA_000390325.2	Scaffold	1688.47	159548
Nissolia schottii	Eukaryota;Plants;Land Plants	SAMN08442487	PRJNA374770	GCA_003254905.1	Scaffold	466.099	116213
Noccaea caerulescens	Eukaryota;Plants;Land Plants	SAMEA4640854	PRJEB26555	GCA_900406465.1	Scaffold	140.792	19808
Noccaea goesingensis	Eukaryota;Plants;Land Plants	SAMEA4640855	PRJEB26555	GCA_900406475.1	Scaffold	150.323	183017
Nothapodytes nimmoniana	Eukaryota;Plants;Land Plants	SAMD00056125	PRJDB4994	GCA_002091855.1	Contig	1.36527	2301
Nymphaea colorata	Eukaryota;Plants;Land Plants	SAMN12766378	PRJNA587754	GCA_008831285.2	Chromosome	408.895	786
Nymphaea thermarum	Eukaryota;Plants;Land Plants	SAMN10232690	PRJNA508901	GCA_011799765.1	Scaffold	368.003	6222
Nyssa sinensis	Eukaryota;Plants;Land Plants	SAMN12206538	PRJNA552378	GCA_008638375.1	Chromosome	1001.45	654
Ochetophila trinervis	Eukaryota;Plants;Land Plants	SAMN08442484	PRJNA374770	GCA_003254975.1	Scaffold	309.116	8237
Ocimum tenuiflorum	Eukaryota;Plants;Land Plants	SAMN02378864	PRJNA223343	GCA_001278415.1	Contig	332.617	121993
Ocimum tenuiflorum	Eukaryota;Plants;Land Plants	SAMN02820240	PRJNA251328	GCA_001748785.1	Contig	311.125	230018
Odontarrhena argentea	Eukaryota;Plants;Land Plants	SAMEA4639485	PRJEB26555	GCA_900406245.1	Scaffold	183.186	32097
Olea europaea subsp. cuspidata	Eukaryota;Plants;Land Plants	SAMN23526758	PRJNA785068	GCA_023089605.1	Chromosome	1197.68	75
Olea europaea var. sylvestris	Eukaryota;Plants;Land Plants	SAMN05943011	PRJNA417827	GCA_002742605.1	Chromosome	1141.15	41226
Ophiorrhiza pumila	Eukaryota;Plants;Land Plants	SAMD00177989	PRJDB8685	GCA_016586305.1	Scaffold	440.319	13
Oropetium thomaeum	Eukaryota;Plants;Land Plants	SAMN03765142	PRJNA286116	GCA_001182835.1	Contig	243.175	625
Oryza australiensis	Eukaryota;Plants;Land Plants	SAMN20286317	PRJNA743927	GCA_019925245.2	Contig	858.859	850
Oryza barthii	Eukaryota;Plants;Land Plants	SAMN02953732	PRJNA30379	GCA_000182155.4	Chromosome	347.716	67
Oryza barthii	Eukaryota;Plants;Land Plants	SAMN07776345	PRJNA414073	GCA_002926215.1	Scaffold	295.586	46663
Oryza barthii	Eukaryota;Plants;Land Plants	SAMN07776350	PRJNA414073	GCA_002926235.1	Scaffold	294.191	52511
Oryza barthii	Eukaryota;Plants;Land Plants	SAMN07776339	PRJNA414073	GCA_003020155.1	Scaffold	292.235	66245
Oryza brachyantha	Eukaryota;Plants;Land Plants	SAMN02981362	PRJNA232125	GCA_000231095.3	Chromosome	263.33	74
Oryza brachyantha	Eukaryota;Plants;Land Plants	SAMN02666884	PRJNA232125	GCA_000710545.1	Chromosome	14.4404	1
Oryza coarctata	Eukaryota;Plants;Land Plants	SAMN13705163	PRJNA598408	GCA_021398055.1	Scaffold	573.219	8877
Oryza coarctata	Eukaryota;Plants;Land Plants	SAMN13182982	PRJNA396417	GCA_009761635.1	Scaffold	569.986	58350
Oryza glaberrima	Eukaryota;Plants;Land Plants	SAMN02981267	PRJNA13765	GCA_000147395.3	Chromosome	347.454	73
Oryza glumipatula	Eukaryota;Plants;Land Plants	SAMN02981440	PRJNA48429	GCA_000576495.2	Chromosome	388.593	68
Oryza longistaminata	Eukaryota;Plants;Land Plants	SAMN03247844	PRJNA169314	GCA_000789195.1	Scaffold	326.443	60198
Oryza longistaminata	Eukaryota;Plants;Land Plants	SAMN11931165	PRJNA545798	GCA_009805545.1	Chromosome	371.348	1009
Oryza longistaminata	Eukaryota;Plants;Land Plants	SAMN03996572	PRJNA293398	GCA_001514335.2	Chromosome	362.064	11745
Oryza meridionalis	Eukaryota;Plants;Land Plants	SAMN02981442	PRJNA48433	GCA_000338895.3	Chromosome	393.639	198
Oryza meridionalis	Eukaryota;Plants;Land Plants	SAMN04320550	PRJNA305218	GCA_001551795.1	Contig	354.611	3249
Oryza meyeriana var. granulata	Eukaryota;Plants;Land Plants	SAMN02953821	PRJNA13788	GCA_000325645.2	Scaffold	35.2457	1
Oryza meyeriana var. granulata	Eukaryota;Plants;Land Plants	SAMN07723085	PRJNA412686	GCA_003991445.1	Contig	776.957	4618
Oryza meyeriana var. granulata	Eukaryota;Plants;Land Plants	SAMN11160423	PRJNA527807	GCA_005223365.2	Scaffold	736.775	1136
Oryza minuta	Eukaryota;Plants;Land Plants	SAMN02666870	PRJNA239524	GCA_000632695.1	Chromosome	45.1659	2
Oryza nivara	Eukaryota;Plants;Land Plants	SAMN02981560	PRJNA48107	GCA_000576065.2	Chromosome	395.534	38
Oryza officinalis	Eukaryota;Plants;Land Plants	SAMN02666869	PRJNA239525	GCA_000717455.1	Chromosome	26.1885	1
Oryza officinalis	Eukaryota;Plants;Land Plants	SAMD00006227	PRJDB2223	GCA_008326285.1	Scaffold	584.134	91
Oryza punctata	Eukaryota;Plants;Land Plants	SAMN02981556	PRJNA13770	GCA_000573905.2	Chromosome	422.391	77
Oryza punctata	Eukaryota;Plants;Land Plants	SAMN02666882	PRJNA13770	GCA_000710525.1	Chromosome	22.4654	1
Oryza rufipogon	Eukaryota;Plants;Land Plants	SAMN02721168	PRJNA243646	GCA_000700045.1	Chromosome	12.7409	1
Oryza rufipogon	Eukaryota;Plants;Land Plants	SAMEA3158452	PRJEB4137	GCA_000817225.2	Scaffold	339.177	3819
Oryza rufipogon	Eukaryota;Plants;Land Plants	SAMN14209993	PRJNA609053	GCA_023541355.1	Chromosome	462.581	143
Oryza rufipogon	Eukaryota;Plants;Land Plants	SAMEA1531498	PRJEB29274	GCA_900609075.1	Contig	0.391959	64
Oryza rufipogon	Eukaryota;Plants;Land Plants	SAMEA1531077	PRJEB29274	GCA_900609085.1	Contig	0.467544	265
Oryza rufipogon	Eukaryota;Plants;Land Plants	SAMEA1531154	PRJEB29274	GCA_900609095.1	Contig	0.4166	216
Oryza rufipogon	Eukaryota;Plants;Land Plants	SAMEA1531374	PRJEB29274	GCA_900609105.1	Contig	0.42703	130
Oryza rufipogon	Eukaryota;Plants;Land Plants	SAMEA1531194	PRJEB29274	GCA_900609115.1	Contig	0.416778	188
Oryza rufipogon	Eukaryota;Plants;Land Plants	SAMEA1531275	PRJEB29274	GCA_900609125.1	Contig	0.461807	223
Oryza rufipogon	Eukaryota;Plants;Land Plants	SAMEA1531352	PRJEB29274	GCA_900609135.1	Contig	0.424383	108
Oryza rufipogon	Eukaryota;Plants;Land Plants	SAMEA1531504	PRJEB29274	GCA_900609145.1	Contig	0.4324	128
Oryza rufipogon	Eukaryota;Plants;Land Plants	SAMEA1531313	PRJEB29274	GCA_900609155.1	Contig	0.451183	185
Oryza rufipogon	Eukaryota;Plants;Land Plants	SAMEA1531102	PRJEB29274	GCA_900609165.1	Contig	0.426734	121
Oryza rufipogon	Eukaryota;Plants;Land Plants	SAMEA1531341	PRJEB29274	GCA_900609175.1	Contig	0.439665	116
Oryza rufipogon	Eukaryota;Plants;Land Plants	SAMEA1531118	PRJEB29274	GCA_900609185.1	Contig	0.434658	155
Oryza rufipogon	Eukaryota;Plants;Land Plants	SAMEA1531132	PRJEB29274	GCA_900609195.1	Contig	0.444689	168
Oryza rufipogon	Eukaryota;Plants;Land Plants	SAMEA1531244	PRJEB29274	GCA_900609205.1	Contig	0.429589	129
Oryza rufipogon	Eukaryota;Plants;Land Plants	SAMEA1531451	PRJEB29274	GCA_900609215.1	Contig	0.433062	157
Oryza rufipogon	Eukaryota;Plants;Land Plants	SAMEA1531121	PRJEB29274	GCA_900609225.1	Contig	0.428872	138
Oryza rufipogon	Eukaryota;Plants;Land Plants	SAMEA1531257	PRJEB29274	GCA_900609235.1	Contig	0.431171	130
Oryza rufipogon	Eukaryota;Plants;Land Plants	SAMEA1531428	PRJEB29274	GCA_900609245.1	Contig	0.441818	94
Oryza rufipogon	Eukaryota;Plants;Land Plants	SAMEA1531466	PRJEB29274	GCA_900609255.1	Contig	0.551867	457
Oryza rufipogon	Eukaryota;Plants;Land Plants	SAMEA1531381	PRJEB29274	GCA_900609265.1	Contig	0.430376	146
Oryza rufipogon	Eukaryota;Plants;Land Plants	SAMEA1531325	PRJEB29274	GCA_900609275.1	Contig	0.552388	559
Oryza rufipogon	Eukaryota;Plants;Land Plants	SAMEA1531469	PRJEB29274	GCA_900609285.1	Contig	0.420471	143
Oryza rufipogon	Eukaryota;Plants;Land Plants	SAMEA1531365	PRJEB29274	GCA_900609295.1	Contig	0.403327	109
Oryza rufipogon	Eukaryota;Plants;Land Plants	SAMEA1531309	PRJEB29274	GCA_900609305.1	Contig	0.531837	488
Oryza rufipogon	Eukaryota;Plants;Land Plants	SAMEA1531165	PRJEB29274	GCA_900609315.1	Contig	0.576561	564
Oryza rufipogon	Eukaryota;Plants;Land Plants	SAMEA1531223	PRJEB29274	GCA_900609325.1	Contig	0.456272	231
Oryza rufipogon	Eukaryota;Plants;Land Plants	SAMEA1531298	PRJEB29274	GCA_900609335.1	Contig	0.426264	80
Oryza rufipogon	Eukaryota;Plants;Land Plants	SAMEA1531283	PRJEB29274	GCA_900609345.1	Contig	0.430311	112
Oryza rufipogon	Eukaryota;Plants;Land Plants	SAMEA1531117	PRJEB29274	GCA_900609355.1	Contig	0.427134	114
Oryza rufipogon	Eukaryota;Plants;Land Plants	SAMEA1531196	PRJEB29274	GCA_900609365.1	Contig	0.435203	67
Oryza rufipogon	Eukaryota;Plants;Land Plants	SAMEA1531231	PRJEB29274	GCA_900609375.1	Contig	0.418576	72
Oryza rufipogon	Eukaryota;Plants;Land Plants	SAMEA1531358	PRJEB29274	GCA_900609385.1	Contig	0.522775	399
Oryza rufipogon	Eukaryota;Plants;Land Plants	SAMEA1531197	PRJEB29274	GCA_900609395.1	Contig	0.399871	66
Oryza rufipogon	Eukaryota;Plants;Land Plants	SAMEA1531233	PRJEB29274	GCA_900609405.1	Contig	0.466007	262
Oryza rufipogon	Eukaryota;Plants;Land Plants	SAMEA1531214	PRJEB29274	GCA_900609415.1	Contig	0.439065	125
Oryza rufipogon	Eukaryota;Plants;Land Plants	SAMEA1531301	PRJEB29274	GCA_900609425.1	Contig	0.5568	519
Oryza rufipogon	Eukaryota;Plants;Land Plants	SAMEA1531495	PRJEB29274	GCA_900609435.1	Contig	0.460371	141
Oryza rufipogon	Eukaryota;Plants;Land Plants	SAMEA1531514	PRJEB29274	GCA_900609445.1	Contig	0.428734	87
Oryza rufipogon	Eukaryota;Plants;Land Plants	SAMEA1531419	PRJEB29274	GCA_900609455.1	Contig	0.437726	172
Oryza rufipogon	Eukaryota;Plants;Land Plants	SAMEA1531529	PRJEB29274	GCA_900609465.1	Contig	0.420063	121
Oryza rufipogon	Eukaryota;Plants;Land Plants	SAMEA1531329	PRJEB29274	GCA_900609475.1	Contig	0.435078	159
Oryza rufipogon	Eukaryota;Plants;Land Plants	SAMEA1531403	PRJEB29274	GCA_900609485.1	Contig	0.512907	440
Oryza rufipogon	Eukaryota;Plants;Land Plants	SAMEA1531335	PRJEB29274	GCA_900609495.1	Contig	0.429759	130
Oryza rufipogon	Eukaryota;Plants;Land Plants	SAMEA1531505	PRJEB29274	GCA_900609505.1	Contig	0.49038	321
Oryza rufipogon	Eukaryota;Plants;Land Plants	SAMEA1531456	PRJEB29274	GCA_900609515.1	Contig	0.438855	218
Oryza rufipogon	Eukaryota;Plants;Land Plants	SAMEA1531104	PRJEB29274	GCA_900609525.1	Contig	0.44213	233
Oryza rufipogon	Eukaryota;Plants;Land Plants	SAMEA1531088	PRJEB29274	GCA_900609535.1	Contig	0.425584	176
Oryza rufipogon	Eukaryota;Plants;Land Plants	SAMEA1531078	PRJEB29274	GCA_900609545.1	Contig	0.436432	221
Oryza rufipogon	Eukaryota;Plants;Land Plants	SAMEA1531125	PRJEB29274	GCA_900609555.1	Contig	0.423266	170
Oryza rufipogon	Eukaryota;Plants;Land Plants	SAMEA1531234	PRJEB29274	GCA_900609565.1	Contig	0.416343	99
Oryza rufipogon	Eukaryota;Plants;Land Plants	SAMEA1531297	PRJEB29274	GCA_900609575.1	Contig	0.426419	113
Oryza rufipogon	Eukaryota;Plants;Land Plants	SAMEA1531136	PRJEB29274	GCA_900609585.1	Contig	0.433896	137
Oryza rufipogon	Eukaryota;Plants;Land Plants	SAMEA1531207	PRJEB29274	GCA_900609595.1	Contig	0.445408	162
Oryza rufipogon	Eukaryota;Plants;Land Plants	SAMEA1531188	PRJEB29274	GCA_900609605.1	Contig	0.479941	272
Oryza rufipogon	Eukaryota;Plants;Land Plants	SAMEA1531487	PRJEB29274	GCA_900609615.1	Contig	0.4457	188
Oryza rufipogon	Eukaryota;Plants;Land Plants	SAMEA1531314	PRJEB29274	GCA_900609625.1	Contig	0.442979	201
Oryza rufipogon	Eukaryota;Plants;Land Plants	SAMEA1531378	PRJEB29274	GCA_900609635.1	Contig	0.437219	115
Oryza rufipogon	Eukaryota;Plants;Land Plants	SAMEA1531338	PRJEB29274	GCA_900609645.1	Contig	0.448673	155
Oryza rufipogon	Eukaryota;Plants;Land Plants	SAMEA1531221	PRJEB29274	GCA_900609665.1	Contig	0.521122	471
Oryza rufipogon	Eukaryota;Plants;Land Plants	SAMN04320549	PRJNA305217	GCA_001551805.1	Contig	384.518	2582
Oryza sativa	Eukaryota;Plants;Land Plants	SAMN13829612	PRJNA644720	GCA_014636035.1	Chromosome	399.284	18
Oryza sativa	Eukaryota;Plants;Land Plants	SAMN18613309	PRJNA719571	GCA_019137765.1	Chromosome	407.498	89
Oryza sativa	Eukaryota;Plants;Land Plants	SAMEA2569994	PRJEB29274	GCA_900609655.1	Contig	0.4229	95
Oryza sativa	Eukaryota;Plants;Land Plants	SAMEA2570041	PRJEB29274	GCA_900609675.1	Contig	0.413512	83
Oryza sativa	Eukaryota;Plants;Land Plants	SAMEA2567595	PRJEB29274	GCA_900609685.1	Contig	0.415611	101
Oryza sativa	Eukaryota;Plants;Land Plants	SAMEA2569546	PRJEB29274	GCA_900609695.1	Contig	0.414261	76
Oryza sativa	Eukaryota;Plants;Land Plants	SAMEA2569542	PRJEB29274	GCA_900609705.1	Contig	0.413182	83
Oryza sativa	Eukaryota;Plants;Land Plants	SAMEA2569925	PRJEB29274	GCA_900609715.1	Contig	0.421534	109
Oryza sativa	Eukaryota;Plants;Land Plants	SAMEA2568395	PRJEB29274	GCA_900609725.1	Contig	0.413692	95
Oryza sativa	Eukaryota;Plants;Land Plants	SAMEA2569731	PRJEB29274	GCA_900609735.1	Contig	0.412833	71
Oryza sativa	Eukaryota;Plants;Land Plants	SAMEA2568548	PRJEB29274	GCA_900609745.1	Contig	0.412413	77
Oryza sativa	Eukaryota;Plants;Land Plants	SAMEA2568556	PRJEB29274	GCA_900609755.1	Contig	0.412758	77
Oryza sativa	Eukaryota;Plants;Land Plants	SAMEA2568651	PRJEB29274	GCA_900609765.1	Contig	0.426436	105
Oryza sativa	Eukaryota;Plants;Land Plants	SAMEA2568250	PRJEB29274	GCA_900609775.1	Contig	0.411428	78
Oryza sativa	Eukaryota;Plants;Land Plants	SAMEA2568930	PRJEB29274	GCA_900609785.1	Contig	0.42347	148
Oryza sativa	Eukaryota;Plants;Land Plants	SAMEA2568277	PRJEB29274	GCA_900609795.1	Contig	0.422231	125
Oryza sativa	Eukaryota;Plants;Land Plants	SAMEA2567588	PRJEB29274	GCA_900609805.1	Contig	0.411297	88
Oryza sativa	Eukaryota;Plants;Land Plants	SAMEA2567496	PRJEB29274	GCA_900609815.1	Contig	0.405341	71
Oryza sativa	Eukaryota;Plants;Land Plants	SAMEA2567536	PRJEB29274	GCA_900609825.1	Contig	0.415893	83
Oryza sativa	Eukaryota;Plants;Land Plants	SAMEA2567497	PRJEB29274	GCA_900609835.1	Contig	0.414506	86
Oryza sativa	Eukaryota;Plants;Land Plants	SAMEA2567499	PRJEB29274	GCA_900609845.1	Contig	0.424074	114
Oryza sativa	Eukaryota;Plants;Land Plants	SAMEA2567677	PRJEB29274	GCA_900609855.1	Contig	0.424341	111
Oryza sativa	Eukaryota;Plants;Land Plants	SAMEA2567683	PRJEB29274	GCA_900609865.1	Contig	0.4183	102
Oryza sativa	Eukaryota;Plants;Land Plants	SAMEA2567542	PRJEB29274	GCA_900609875.1	Contig	0.418428	94
Oryza sativa	Eukaryota;Plants;Land Plants	SAMEA2567493	PRJEB29274	GCA_900609885.1	Contig	0.415361	81
Oryza sativa	Eukaryota;Plants;Land Plants	SAMEA2567628	PRJEB29274	GCA_900609895.1	Contig	0.420731	102
Oryza sativa	Eukaryota;Plants;Land Plants	SAMEA2567494	PRJEB29274	GCA_900609905.1	Contig	0.416009	104
Oryza sativa	Eukaryota;Plants;Land Plants	SAMEA2567495	PRJEB29274	GCA_900609915.1	Contig	0.417059	85
Oryza sativa	Eukaryota;Plants;Land Plants	SAMEA2567837	PRJEB29274	GCA_900609925.1	Contig	0.412137	98
Oryza sativa	Eukaryota;Plants;Land Plants	SAMEA2567804	PRJEB29274	GCA_900609935.1	Contig	0.415952	100
Oryza sativa	Eukaryota;Plants;Land Plants	SAMEA2567546	PRJEB29274	GCA_900609945.1	Contig	0.420498	97
Oryza sativa	Eukaryota;Plants;Land Plants	SAMEA2568036	PRJEB29274	GCA_900609955.1	Contig	0.41464	83
Oryza sativa	Eukaryota;Plants;Land Plants	SAMEA2569702	PRJEB29274	GCA_900610885.1	Contig	0.415805	101
Oryza sativa	Eukaryota;Plants;Land Plants	SAMEA2568526	PRJEB29274	GCA_900610895.1	Contig	0.414252	91
Oryza sativa	Eukaryota;Plants;Land Plants	SAMEA13819033	PRJEB51974	GCA_936145055.1	Scaffold	427.37	12303
Oryza sativa	Eukaryota;Plants;Land Plants	SAMEA13819031	PRJEB51974	GCA_936150925.1	Scaffold	427.607	12202
Oryza sativa	Eukaryota;Plants;Land Plants	SAMEA13819032	PRJEB51974	GCA_936153055.1	Scaffold	424.149	11576
Oryza sativa	Eukaryota;Plants;Land Plants	SAMEA13819036	PRJEB51974	GCA_936154975.1	Scaffold	419.189	12856
Oryza sativa	Eukaryota;Plants;Land Plants	SAMEA13819038	PRJEB51974	GCA_936157035.1	Scaffold	427.932	12764
Oryza sativa	Eukaryota;Plants;Land Plants	SAMEA13819035	PRJEB51974	GCA_936157125.1	Scaffold	419.73	12563
Oryza sativa	Eukaryota;Plants;Land Plants	SAMEA13819040	PRJEB51974	GCA_936157615.1	Scaffold	419.096	11832
Oryza sativa	Eukaryota;Plants;Land Plants	SAMN08275276	PRJNA427873	GCA_003865215.1	Chromosome	395.354	127
Oryza sativa	Eukaryota;Plants;Land Plants	SAMN10564385	PRJNA509165	GCA_009914875.1	Chromosome	387.484	112
Oryza sativa	Eukaryota;Plants;Land Plants	SAMN12734271	PRJNA564911	GCA_009829725.1	Chromosome	395.947	258
Oryza sativa	Eukaryota;Plants;Land Plants	SAMN10380581	PRJNA503892	GCA_004007595.1	Chromosome	377.604	615
Oryza sativa	Eukaryota;Plants;Land Plants	SAMN09694248	PRJNA482013	GCA_004348155.2	Chromosome	415.393	367
Oryza sativa	Eukaryota;Plants;Land Plants	SAMN04524138	PRJNA313502	GCA_001648735.1	Scaffold	307.225	55637
Oryza sativa	Eukaryota;Plants;Land Plants	SAMN04538187	PRJNA313502	GCA_001648745.1	Scaffold	295.39	64800
Oryza sativa aromatic subgroup	Eukaryota;Plants;Land Plants	SAMN12748569	PRJNA565479	GCA_009831255.1	Chromosome	380.354	69
Oryza sativa aus subgroup	Eukaryota;Plants;Land Plants	SAMN12748600	PRJNA565483	GCA_009831335.1	Chromosome	384.204	23
Oryza sativa aus subgroup	Eukaryota;Plants;Land Plants	SAMN04568482	PRJNA315689	GCA_001952365.3	Chromosome	388.175	139
Oryza sativa f. spontanea	Eukaryota;Plants;Land Plants	SAMN02666913	PRJNA48107	GCA_000710535.2	Chromosome	19.4244	1
Oryza sativa f. spontanea	Eukaryota;Plants;Land Plants	SAMN08765002	PRJNA439366	GCA_006942195.1	Scaffold	377.675	350
Oryza sativa Indica Group	Eukaryota;Plants;Land Plants	SAMN02953581	PRJNA361	GCA_000004655.2	Chromosome	426.337	10627
Oryza sativa Indica Group	Eukaryota;Plants;Land Plants	SAMN02401119	PRJNA227300	GCA_000725085.2	Chromosome	389.753	15907
Oryza sativa Indica Group	Eukaryota;Plants;Land Plants	SAMD00190731	PRJDB8810	GCA_011764405.2	Scaffold	366.594	1402
Oryza sativa Indica Group	Eukaryota;Plants;Land Plants	SAMN13856353	PRJNA208877	GCA_019338905.1	Chromosome	378.288	4480
Oryza sativa Indica Group	Eukaryota;Plants;Land Plants	SAMN04274564	PRJNA302542	GCA_001623345.3	Complete	391.696	13
Oryza sativa Indica Group	Eukaryota;Plants;Land Plants	SAMN04866660	PRJNA318714	GCA_002151415.1	Chromosome	390.984	14
Oryza sativa Indica Group	Eukaryota;Plants;Land Plants	SAMN03751782	PRJNA285384	GCA_001305255.1	Chromosome	352.121	12
Oryza sativa Indica Group	Eukaryota;Plants;Land Plants	SAMN12748589	PRJNA565480	GCA_009831355.1	Chromosome	391.87	46
Oryza sativa Indica Group	Eukaryota;Plants;Land Plants	SAMN12721963	PRJNA564763	GCA_009831025.1	Chromosome	392.847	28
Oryza sativa Indica Group	Eukaryota;Plants;Land Plants	SAMN12715984	PRJNA564572	GCA_009829395.1	Chromosome	405.399	98
Oryza sativa Indica Group	Eukaryota;Plants;Land Plants	SAMN04274565	PRJNA302543	GCA_001623365.2	Chromosome	387.424	19
Oryza sativa Indica Group	Eukaryota;Plants;Land Plants	SAMN12672924	PRJNA563359	GCA_009831045.1	Chromosome	394.602	44
Oryza sativa Indica Group	Eukaryota;Plants;Land Plants	SAMN12748590	PRJNA565481	GCA_009831295.1	Chromosome	399.249	53
Oryza sativa Indica Group	Eukaryota;Plants;Land Plants	SAMN06031001	PRJNA353946	GCA_001889745.1	Chromosome	389.088	66
Oryza sativa Indica Group	Eukaryota;Plants;Land Plants	SAMN03380734	PRJNA276972	GCA_001618795.1	Chromosome	386.486	8481
Oryza sativa Indica Group	Eukaryota;Plants;Land Plants	SAMN03380733	PRJNA276972	GCA_001618785.1	Chromosome	398.762	11486
Oryza sativa Indica Group	Eukaryota;Plants;Land Plants	SAMN09867707	PRJNA486237	GCA_003449045.1	Contig	388.772	410
Oryza sativa Indica Group	Eukaryota;Plants;Land Plants	SAMN04275185	PRJNA305605	GCA_001611195.1	Scaffold	351.225	39669
Oryza sativa Indica Group	Eukaryota;Plants;Land Plants	SAMN04275184	PRJNA305606	GCA_001611255.1	Scaffold	331.819	75421
Oryza sativa Indica Group	Eukaryota;Plants;Land Plants	SAMN04275173	PRJNA305604	GCA_001611235.1	Scaffold	352.227	116212
Oryza sativa Indica Group	Eukaryota;Plants;Land Plants	SAMN11445093	PRJNA533186	GCA_006992885.1	Scaffold	281.326	91264
Oryza sativa Japonica Group	Eukaryota;Plants;Land Plants		PRJNA13141	GCA_000005425.2	Chromosome	382.778	15
Oryza sativa Japonica Group	Eukaryota;Plants;Land Plants	SAMN02953597	PRJNA13139	GCA_000149285.1	Chromosome	391.148	7777
Oryza sativa Japonica Group	Eukaryota;Plants;Land Plants	SAMD00009497	PRJDA39809	GCA_000164945.1	Chromosome	382.151	12
Oryza sativa Japonica Group	Eukaryota;Plants;Land Plants	SAMD00036555	PRJDA67163	GCA_000321445.1	Chromosome	382.627	12
Oryza sativa Japonica Group	Eukaryota;Plants;Land Plants	SAMN02054479	PRJNA264749	GCA_000817615.1	Chromosome	342.028	1160
Oryza sativa Japonica Group	Eukaryota;Plants;Land Plants	SAMN03151584	PRJNA265458	GCA_000817635.1	Chromosome	337.74	1739
Oryza sativa Japonica Group	Eukaryota;Plants;Land Plants	SAMN14131220	PRJNA602608	GCA_014526345.1	Chromosome	378.861	66
Oryza sativa Japonica Group	Eukaryota;Plants;Land Plants	SAMD00431639	PRJDB12738	GCA_022834795.1	Scaffold	375.083	12
Oryza sativa Japonica Group	Eukaryota;Plants;Land Plants	SAMD00000397	PRJNA12269	GCA_001433935.1	Chromosome	374.423	58
Oryza sativa Japonica Group	Eukaryota;Plants;Land Plants	SAMN29513669	PRJNA856027	GCA_026167685.1	Chromosome	378.777	12
Oryza sativa Japonica Group	Eukaryota;Plants;Land Plants	SAMN08217222	PRJNA424001	GCA_009830595.1	Chromosome	381.57	53
Oryza sativa Japonica Group	Eukaryota;Plants;Land Plants	SAMN08275267	PRJNA427870	GCA_003865235.1	Chromosome	379.626	115
Oryza sativa Japonica Group	Eukaryota;Plants;Land Plants	SAMN08824567	PRJNA448171	GCA_009797565.1	Chromosome	381.571	428
Oryza sativa Japonica Group	Eukaryota;Plants;Land Plants	SAMN09867388	PRJNA486237	GCA_003449065.1	Contig	378.097	144
Oryza sativa Japonica Group	Eukaryota;Plants;Land Plants	SAMN07420929	PRJNA396093	GCA_002573525.1	Contig	418.901	588
Oryza sativa Japonica Group	Eukaryota;Plants;Land Plants		PRJNA13141	GCA_004295705.1	Chromosome	43.3424	1
Oryza sativa tropical japonica subgroup	Eukaryota;Plants;Land Plants	SAMN12718029	PRJNA564615	GCA_009831275.1	Chromosome	382.007	34
Oryza sativa tropical japonica subgroup	Eukaryota;Plants;Land Plants	SAMN12748601	PRJNA565484	GCA_009831315.1	Chromosome	383.243	124
Panicum hallii	Eukaryota;Plants;Land Plants	SAMN03003198	PRJNA482138	GCA_002211085.2	Chromosome	535.889	1027
Panicum virgatum	Eukaryota;Plants;Land Plants	SAMN00760928	PRJNA40657	GCA_016808335.1	Chromosome	1130	1090
Papaver californicum	Eukaryota;Plants;Land Plants	SAMN22242545	PRJNA770669	GCA_023531435.1	Scaffold	1372.41	34741
Papaver somniferum	Eukaryota;Plants;Land Plants	SAMN10524692	PRJNA508405	GCA_010119955.1	Chromosome	190.07	1
Papaver somniferum	Eukaryota;Plants;Land Plants	SAMN08604995	PRJNA492326	GCA_003573695.1	Chromosome	2715.53	34381
Parasponia andersonii	Eukaryota;Plants;Land Plants	SAMN03317003	PRJNA272473	GCA_002914805.1	Scaffold	475.834	2732
Passiflora edulis	Eukaryota;Plants;Land Plants	SAMN06298772	PRJNA371406	GCA_002156105.1	Scaffold	165.657	234012
Passiflora organensis	Eukaryota;Plants;Land Plants	SAMN17228575	PRJNA690087	GCA_019739055.1	Scaffold	259.302	360
Penstemon centranthifolius	Eukaryota;Plants;Land Plants	SAMN02711299	PRJNA242923	GCA_000737435.1	Contig	4.47159	6761
Penstemon cyananthus	Eukaryota;Plants;Land Plants	SAMN02981420	PRJNA162251	GCA_000281005.1	Contig	4.62226	9712
Penstemon davidsonii	Eukaryota;Plants;Land Plants	SAMN02981422	PRJNA162455	GCA_000280985.1	Contig	2.37523	4880
Penstemon dissectus	Eukaryota;Plants;Land Plants	SAMN02981421	PRJNA162457	GCA_000280965.1	Contig	2.62809	5361
Penstemon fruticosus	Eukaryota;Plants;Land Plants	SAMN02981423	PRJNA163701	GCA_000281025.1	Contig	2.31904	4770
Penstemon grinnellii	Eukaryota;Plants;Land Plants	SAMN02711300	PRJNA242923	GCA_000737425.1	Contig	3.66352	5523
Pereskia humboldtii	Eukaryota;Plants;Land Plants	SAMN06196472	PRJNA318822	GCA_002740485.1	Scaffold	414.047	126352
Perilla frutescens	Eukaryota;Plants;Land Plants	SAMD00469863	PRJDB13610	GCA_026074415.1	Contig	532.336	12627
Perilla frutescens var. frutescens	Eukaryota;Plants;Land Plants	SAMN08382014	PRJNA431002	GCA_019511825.2	Scaffold	1234.37	1465
Persea americana	Eukaryota;Plants;Land Plants	SAMN10785480	PRJNA508502	GCA_008087245.1	Contig	912.698	8135
Persea americana var. drymifolia	Eukaryota;Plants;Land Plants	SAMN10523735	PRJNA508502	GCA_008033785.1	Scaffold	820.369	43777
Petunia secreta	Eukaryota;Plants;Land Plants	SAMN16635160	PRJNA674325	GCA_018292955.1	Scaffold	914.224	77787
Phalaenopsis equestris	Eukaryota;Plants;Land Plants	SAMN13870363	PRJNA53913	GCA_010211805.1	Contig	23.3029	49480
Pharnaceum exiguum	Eukaryota;Plants;Land Plants	SAMEA104692676	PRJEB24886	GCA_900322385.1	Scaffold	287.973	16641
Phaseolus coccineus subsp. coccineus	Eukaryota;Plants;Land Plants	SAMN08851563	PRJNA448610	GCA_003122825.1	Scaffold	371.086	192921
Phaseolus lunatus	Eukaryota;Plants;Land Plants	SAMN13612625	PRJNA596114	GCA_013389735.1	Chromosome	546.42	314
Phaseolus vulgaris	Eukaryota;Plants;Land Plants	SAMN02981484	PRJNA41439	GCA_000499845.1	Chromosome	521.077	708
Phaseolus vulgaris	Eukaryota;Plants;Land Plants	SAMN02370824	PRJNA237957	GCA_015708805.1	Chromosome	423.736	1257
Phaseolus vulgaris	Eukaryota;Plants;Land Plants	SAMN02364588	PRJNA221782	GCA_001517995.1	Chromosome	549.748	68335
Phoenix dactylifera	Eukaryota;Plants;Land Plants	SAMN02981245	PRJNA40349	GCA_000181215.3	Chromosome	854.664	906
Phoenix dactylifera	Eukaryota;Plants;Land Plants	SAMN02981540	PRJNA249070	GCA_000413155.1	Scaffold	556.481	80317
Phoenix dactylifera	Eukaryota;Plants;Land Plants	SAMN05011615	PRJNA692501	GCA_009389715.1	Chromosome	773.189	2391
Phoenix roebelenii	Eukaryota;Plants;Land Plants	SAMN14770376	PRJNA629103	GCA_025769935.1	Scaffold	471.678	57227
Phtheirospermum japonicum	Eukaryota;Plants;Land Plants	SAMD00029051	PRJDB3858	GCA_014905375.1	Scaffold	1226.89	10559
Physaria acutifolia	Eukaryota;Plants;Land Plants	SAMEA4640856	PRJEB26555	GCA_900406485.1	Scaffold	199.442	276837
Physaria fendleri	Eukaryota;Plants;Land Plants	SAMEA4640857	PRJEB26555	GCA_900406525.1	Scaffold	331.342	99932
Physaria ovalifolia	Eukaryota;Plants;Land Plants	SAMEA4640862	PRJEB26555	GCA_900406505.1	Scaffold	290.267	335399
Physcomitrium patens	Eukaryota;Plants;Land Plants	SAMN00120126	PRJNA13064	GCA_000002425.2	Chromosome	472.081	359
Physcomitrium patens	Eukaryota;Plants;Land Plants	SAMN19955574	PRJNA742485	GCA_026122775.1	Chromosome	477.721	26
Picea abies var. abies	Eukaryota;Plants;Land Plants	SAMEA4743986	PRJEB27336	GCA_900491625.1	Scaffold	42.7831	41150
Picea glauca	Eukaryota;Plants;Land Plants	SAMN01120252	PRJNA83435	GCA_001687225.1	Contig	258.272	222034
Pinus sylvestris	Eukaryota;Plants;Land Plants	SAMEA18502918	PRJEB18435	GCA_900143225.1	Contig	0.985624	224
Pistacia integerrima	Eukaryota;Plants;Land Plants	SAMN18617870	PRJNA480376	GCA_026122755.1	Contig	460.817	202421
Pistacia vera	Eukaryota;Plants;Land Plants	SAMN11269074	PRJNA578116	GCA_008641045.1	Scaffold	671.28	1865
Pisum sativum	Eukaryota;Plants;Land Plants	SAMEA110382262	PRJEB54858	GCA_947076115.1	Contig	177.603	2
Pleurozium schreberi	Eukaryota;Plants;Land Plants	SAMN10578977	PRJNA509035	GCA_006891605.1	Contig	220.032	2689
Pogostemon cablin	Eukaryota;Plants;Land Plants	SAMN15579894	PRJNA647235	GCA_023678885.1	Chromosome	1940.59	966
Polygonum aviculare	Eukaryota;Plants;Land Plants	SAMEA7522628	PRJEB51792	GCA_934047395.1	Scaffold	360.391	100
Polygonum aviculare	Eukaryota;Plants;Land Plants	SAMEA7522628	PRJEB51791	GCA_934048045.1	Chromosome	352.071	88
Polystichum acrostichoides	Eukaryota;Plants;Land Plants	SAMN25996637	PRJNA807609	GCA_025802375.1	Scaffold	450.652	489895
Pontederia paniculata	Eukaryota;Plants;Land Plants	SAMN04450015	PRJNA310303	GCA_001647135.1	Scaffold	571.388	40286
Populus alba	Eukaryota;Plants;Land Plants	SAMN10068022	PRJNA638679	GCA_005239225.1	Contig	416.986	1287
Populus alba x Populus glandulosa	Eukaryota;Plants;Land Plants	SAMN11094868	PRJNA526157	GCA_011022345.1	Contig	415.53	5914
Populus davidiana	Eukaryota;Plants;Land Plants	SAMN14732782	PRJNA628187	GCA_014885075.1	Scaffold	417.66	1565
Populus deltoides	Eukaryota;Plants;Land Plants	SAMN13735004	PRJNA598948	GCA_014885025.1	Chromosome	431.876	1550
Populus deltoides	Eukaryota;Plants;Land Plants	SAMN15511565	PRJNA645637	GCA_015852605.2	Chromosome	424.59	264
Populus euphratica	Eukaryota;Plants;Land Plants	SAMN02981499	PRJNA268063	GCA_000495115.1	Scaffold	496.033	9615
Populus ilicifolia	Eukaryota;Plants;Land Plants	SAMN09222884	PRJNA471950	GCA_015708895.1	Scaffold	399.016	15270
Populus simonii	Eukaryota;Plants;Land Plants	SAMN11934934	PRJNA545814	GCA_007827005.2	Chromosome	441.407	686
Populus tomentosa	Eukaryota;Plants;Land Plants	SAMN14390005	PRJNA613008	GCA_018804465.1	Chromosome	739.803	2405
Populus trichocarpa	Eukaryota;Plants;Land Plants	SAMN02953657	PRJNA10772	GCA_000002775.3	Chromosome	434.29	1694
Populus trichocarpa	Eukaryota;Plants;Land Plants	SAMN11890658	PRJNA332131	GCA_024362645.1	Chromosome	392.256	128
Populus x sibirica	Eukaryota;Plants;Land Plants	SAMN15454199	PRJNA644206	GCA_019202695.1	Contig	818.86	2414
Populus x sibirica	Eukaryota;Plants;Land Plants	SAMN15454202	PRJNA644206	GCA_019202725.1	Contig	820.012	3402
Potentilla anserina	Eukaryota;Plants;Land Plants	SAMEA7522052	PRJEB51709	GCA_933775445.1	Chromosome	236.974	147
Primula veris	Eukaryota;Plants;Land Plants	SAMN02644982	PRJNA238546	GCA_000788445.1	Scaffold	309.693	8756
Primula vulgaris	Eukaryota;Plants;Land Plants	SAMEA2802728	PRJEB7311	GCA_001077355.1	Scaffold	1.50478	229
Primula vulgaris	Eukaryota;Plants;Land Plants	SAMEA2802728	PRJEB7311	GCA_001403715.1	Scaffold	1.50478	229
Primulina huaijiensis	Eukaryota;Plants;Land Plants	SAMN05511435	PRJNA532462	GCA_012295235.1	Chromosome	469.801	21515
Prosopis alba	Eukaryota;Plants;Land Plants	SAMN10988825	PRJNA534081	GCA_004799145.1	Contig	707.162	6087
Prunus armeniaca	Eukaryota;Plants;Land Plants	SAMN16451429	PRJNA669366	GCA_018524995.1	Chromosome	243.369	86
Prunus armeniaca	Eukaryota;Plants;Land Plants	SAMN15733322	PRJNA655343	GCA_020226305.1	Chromosome	249.727	103
Prunus armeniaca	Eukaryota;Plants;Land Plants	SAMN13017833	PRJNA577047	GCA_020424065.1	Chromosome	251.33	228
Prunus armeniaca	Eukaryota;Plants;Land Plants	SAMEA6812185	PRJEB37669	GCA_903112645.1	Contig	215.952	93
Prunus armeniaca	Eukaryota;Plants;Land Plants	SAMEA6818161	PRJEB37669	GCA_903114435.1	Contig	215.24	104
Prunus avium	Eukaryota;Plants;Land Plants	SAMN10373441	PRJNA503752	GCA_012349055.1	Scaffold	280.327	14344
Prunus avium	Eukaryota;Plants;Land Plants	SAMN08056384	PRJNA419491	GCA_013416215.1	Chromosome	271.649	4463
Prunus avium	Eukaryota;Plants;Land Plants	SAMN13640536	PRJNA596862	GCA_014155035.1	Chromosome	344.342	61
Prunus avium	Eukaryota;Plants;Land Plants	SAMD00052827	PRJDB4877	GCA_002207925.1	Scaffold	272.362	10148
Prunus avium	Eukaryota;Plants;Land Plants	SAMN09976372	PRJNA489346	GCA_003946875.1	Contig	287.192	1540
Prunus davidiana	Eukaryota;Plants;Land Plants	SAMN15733324	PRJNA655343	GCA_020226225.1	Chromosome	243.914	127
Prunus dulcis	Eukaryota;Plants;Land Plants	SAMN22169165	PRJNA769745	GCA_021292205.2	Chromosome	257.659	105
Prunus dulcis	Eukaryota;Plants;Land Plants	SAMEA5704668	PRJEB32994	GCA_902201215.1	Chromosome	227.757	692
Prunus dulcis	Eukaryota;Plants;Land Plants	SAMD00145063	PRJDB7547	GCA_008632915.2	Contig	246.117	1514
Prunus fruticosa	Eukaryota;Plants;Land Plants	SAMN19005823	PRJNA727075	GCA_018703695.1	Chromosome	375.294	57
Prunus kanzakura	Eukaryota;Plants;Land Plants	SAMD00396512	PRJDB12110	GCA_020521435.1	Contig	509.634	2180
Prunus kanzakura	Eukaryota;Plants;Land Plants	SAMD00396513	PRJDB12110	GCA_020521455.1	Contig	519.844	1544
Prunus mira	Eukaryota;Plants;Land Plants	SAMN15733323	PRJNA655343	GCA_020226265.1	Chromosome	239.885	49
Prunus mume	Eukaryota;Plants;Land Plants	SAMN02981503	PRJNA246160	GCA_000346735.1	Chromosome	234.03	8626
Prunus padus	Eukaryota;Plants;Land Plants	SAMN28415519	PRJNA838254	GCA_024362665.1	Contig	488.92	20
Prunus persica	Eukaryota;Plants;Land Plants	SAMN00115266	PRJNA54011	GCA_000218175.1	Scaffold	214.225	30834
Prunus persica	Eukaryota;Plants;Land Plants	SAMN00115268	PRJNA54015	GCA_000218195.1	Scaffold	211.308	35219
Prunus persica	Eukaryota;Plants;Land Plants	SAMN00115267	PRJNA54013	GCA_000218215.1	Scaffold	207.185	43890
Prunus persica	Eukaryota;Plants;Land Plants	SAMN02981429	PRJNA31227	GCA_000346465.2	Chromosome	227.569	192
Prunus persica	Eukaryota;Plants;Land Plants	SAMN16120604	PRJNA663120	GCA_015730445.1	Chromosome	239.053	33
Prunus persica	Eukaryota;Plants;Land Plants	SAMN18202189	PRJNA707357	GCA_018340835.1	Chromosome	257.171	83
Prunus persica	Eukaryota;Plants;Land Plants	SAMN19992624	PRJNA743062	GCA_019209885.1	Contig	192.852	52689
Prunus persica	Eukaryota;Plants;Land Plants	SAMN15733321	PRJNA655343	GCA_020226405.1	Scaffold	249.361	118
Prunus persica	Eukaryota;Plants;Land Plants	SAMN27862054	PRJNA832431	GCA_024337555.1	Chromosome	243.543	118
Prunus salicina	Eukaryota;Plants;Land Plants	SAMN12842679	PRJNA574159	GCA_014863905.1	Chromosome	284.209	272
Prunus salicina	Eukaryota;Plants;Land Plants	SAMN15693630	PRJNA650137	GCA_019277915.1	Chromosome	282.437	18
Prunus salicina	Eukaryota;Plants;Land Plants	SAMN15733320	PRJNA655343	GCA_020226455.1	Chromosome	267.139	110
Prunus yedoensis var. nudiflora	Eukaryota;Plants;Land Plants	SAMN06706664	PRJNA382466	GCA_002966975.2	Scaffold	319.21	4016
Pseudoturritis turrita	Eukaryota;Plants;Land Plants	SAMEA4640858	PRJEB26555	GCA_900406515.1	Scaffold	263.513	25008
Pseudoturritis turrita	Eukaryota;Plants;Land Plants	SAMEA4643371	PRJEB26555	GCA_900406555.1	Contig	321.563	1111
Psidium friedrichsthalianum	Eukaryota;Plants;Land Plants	SAMN18880379	PRJNA725514	GCA_019149425.1	Contig	417.644	24440
Psidium guajava	Eukaryota;Plants;Land Plants	SAMN12395251	PRJNA557348	GCA_019787385.1	Scaffold	303.78	45462
Psidium guajava	Eukaryota;Plants;Land Plants	SAMN18248691	PRJNA713343	GCA_023344035.1	Scaffold	359.484	510
Psidium guajava	Eukaryota;Plants;Land Plants	SAMN07608042	PRJNA401640	GCA_002914565.1	Contig	386.852	4728
Pterocarya stenoptera	Eukaryota;Plants;Land Plants	SAMN18699870	PRJNA356989	GCA_020877215.1	Scaffold	555.145	265
Pterocarya stenoptera	Eukaryota;Plants;Land Plants	SAMN08795867	PRJNA445704	GCA_003123785.1	Scaffold	955.601	124315
Pueraria montana	Eukaryota;Plants;Land Plants	SAMN29494321	PRJNA855556	GCA_025177575.1	Chromosome	978.59	525
Pueraria montana var. thomsonii	Eukaryota;Plants;Land Plants	SAMN18818537	PRJNA723378	GCA_019096045.1	Scaffold	1386.38	281
Pugionium cornutum	Eukaryota;Plants;Land Plants	SAMN17077276	PRJNA685118	GCA_018901935.1	Chromosome	550.39	1919
Pugionium dolabratum	Eukaryota;Plants;Land Plants	SAMN17077277	PRJNA685118	GCA_018901945.1	Scaffold	439.654	3258
Punica granatum	Eukaryota;Plants;Land Plants	SAMN08803844	PRJNA562100	GCA_019425735.2	Scaffold	346.084	342
Punica granatum	Eukaryota;Plants;Land Plants	SAMN05193489	PRJNA580467	GCA_007655135.2	Chromosome	320.494	474
Punica granatum	Eukaryota;Plants;Land Plants	SAMN06099023	PRJNA355913	GCA_002864125.1	Scaffold	274.043	2117
Punica granatum	Eukaryota;Plants;Land Plants	SAMN06227009	PRJNA360679	GCA_002201585.1	Scaffold	296.383	17405
Punica granatum	Eukaryota;Plants;Land Plants	SAMN07760148	PRJNA413660	GCA_002837095.1	Scaffold	380.178	45308
Purshia tridentata	Eukaryota;Plants;Land Plants	SAMN08442488	PRJNA374770	GCA_003254885.1	Scaffold	175.971	9353
Pyrus betulifolia	Eukaryota;Plants;Land Plants	SAMN11264821	PRJNA529328	GCA_007844245.1	Chromosome	532.747	139
Pyrus pyrifolia	Eukaryota;Plants;Land Plants	SAMD00260485	PRJDB10856	GCA_016587475.1	Contig	503.888	114
Pyrus ussuriensis x Pyrus communis	Eukaryota;Plants;Land Plants	SAMN10188208	PRJNA494996	GCA_008932095.1	Chromosome	510.637	785
Pyrus x bretschneideri	Eukaryota;Plants;Land Plants	SAMN01797448	PRJNA259338	GCA_000315295.1	Scaffold	508.551	2182
Pyrus x bretschneideri	Eukaryota;Plants;Land Plants	SAMN12751541	PRJNA844883	GCA_019419815.1	Contig	509.113	452
Quercus aquifolioides	Eukaryota;Plants;Land Plants	SAMN17573486	PRJNA694730	GCA_019022515.1	Chromosome	926.488	292
Quercus bicolor	Eukaryota;Plants;Land Plants	SAMN25996651	PRJNA807626	GCA_025762765.1	Scaffold	811.492	149066
Quercus gilva	Eukaryota;Plants;Land Plants	SAMN28016764	PRJNA833760	GCA_023621385.1	Chromosome	889.843	515
Quercus lobata	Eukaryota;Plants;Land Plants	SAMN10584531	PRJNA574457	GCA_001633185.5	Chromosome	845.947	2002
Quercus robur	Eukaryota;Plants;Land Plants	SAMEA103897756	PRJEB19898	GCA_900291515.1	Scaffold	814.336	550
Quercus robur	Eukaryota;Plants;Land Plants	SAMN05361916	PRJNA327502	GCA_003013145.1	Scaffold	719.602	84416
Quercus suber	Eukaryota;Plants;Land Plants	SAMN07312269	PRJNA433227	GCA_002906115.1	Scaffold	953.299	23344
Quercus wislizeni	Eukaryota;Plants;Land Plants	SAMN26368104	PRJNA819168	GCA_023055345.1	Scaffold	724.823	358
Quercus wislizeni	Eukaryota;Plants;Land Plants	SAMN26368104	PRJNA819167	GCA_023055485.1	Scaffold	768.449	689
Quillaja saponaria	Eukaryota;Plants;Land Plants	SAMN07812699	PRJNA415043	GCA_003338715.1	Contig	248.908	48349
Raddia distichophylla	Eukaryota;Plants;Land Plants	SAMN11175023	PRJNA528150	GCA_005191435.1	Scaffold	580.833	38257
Rafflesia leonardi	Eukaryota;Plants;Land Plants	SAMN12185793	PRJNA552268	GCA_009866635.1	Scaffold	121.495	245442
Raparia bulbosa	Eukaryota;Plants;Land Plants	SAMEA4640861	PRJEB26555	GCA_900406535.1	Scaffold	152.784	13874
Raphanus raphanistrum subsp. landra	Eukaryota;Plants;Land Plants	SAMN15573957	PRJNA646918	GCA_019706005.1	Chromosome	418.302	28
Raphanus raphanistrum subsp. raphanistrum	Eukaryota;Plants;Land Plants	SAMN02213662	PRJNA209513	GCA_000769845.1	Contig	253.834	64732
Raphanus raphanistrum subsp. raphanistrum	Eukaryota;Plants;Land Plants	SAMN15573958	PRJNA646918	GCA_019706035.1	Chromosome	421.544	45
Raphanus raphanistrum x Raphanus sativus	Eukaryota;Plants;Land Plants	SAMN15573960	PRJNA646918	GCA_019705995.1	Chromosome	488.876	95
Raphanus raphanistrum x Raphanus sativus	Eukaryota;Plants;Land Plants	SAMN20198386	PRJNA746262	GCA_021328975.1	Scaffold	450.79	1203
Raphanus sativus	Eukaryota;Plants;Land Plants	SAMD00008820	PRJDB1517	GCA_000715565.1	Scaffold	402.328	76592
Raphanus sativus	Eukaryota;Plants;Land Plants	SAMN03084390	PRJNA344915	GCA_000801105.2	Scaffold	426.614	10676
Raphanus sativus	Eukaryota;Plants;Land Plants	SAMN15568055	PRJNA646918	GCA_019703475.1	Chromosome	459.818	217
Raphanus sativus	Eukaryota;Plants;Land Plants	SAMN15573790	PRJNA646918	GCA_019705855.1	Chromosome	487.865	49
Raphanus sativus	Eukaryota;Plants;Land Plants	SAMN15568750	PRJNA646918	GCA_019705875.1	Chromosome	461.741	35
Raphanus sativus	Eukaryota;Plants;Land Plants	SAMN15573950	PRJNA646918	GCA_019705955.1	Chromosome	466.463	50
Raphanus sativus	Eukaryota;Plants;Land Plants	SAMN03003650	PRJNA259311	GCA_002197605.1	Chromosome	382.79	44239
Raphanus sativus	Eukaryota;Plants;Land Plants	SAMD00011068	PRJDB707	GCA_001047155.1	Scaffold	383.105	40123
Raphanus sativus var. caudatus	Eukaryota;Plants;Land Plants	SAMN15568142	PRJNA646918	GCA_019705895.1	Chromosome	473.763	43
Raphanus sativus var. raphanistroides	Eukaryota;Plants;Land Plants	SAMN15573956	PRJNA646918	GCA_019705965.1	Chromosome	486.119	60
Rhamnella rubrinervis	Eukaryota;Plants;Land Plants	SAMN12217163	PRJNA554263	GCA_007844105.2	Chromosome	245.348	104
Rhazya stricta	Eukaryota;Plants;Land Plants	SAMN03956791	PRJNA291945	GCA_001752375.1	Scaffold	274.354	979
Rhizophora apiculata	Eukaryota;Plants;Land Plants	SAMEA3249776	PRJEB8423	GCA_900004065.1	Scaffold	232.431	45996
Rhizophora apiculata	Eukaryota;Plants;Land Plants	SAMEA103941919	PRJEB8423	GCA_900174605.1	Scaffold	232.055	142
Rhodamnia argentea	Eukaryota;Plants;Land Plants	SAMN19698777	PRJNA836871	GCA_020921035.1	Chromosome	346.714	75
Rhodamnia rubescens	Eukaryota;Plants;Land Plants	SAMN19602467	PRJNA735913	GCA_021437795.1	Scaffold	354.004	174
Rhododendron ferrugineum	Eukaryota;Plants;Land Plants	SAMN20964351	PRJNA757468	GCA_025642025.1	Scaffold	464.683	85700
Rhododendron griersonianum	Eukaryota;Plants;Land Plants	SAMN15930083	PRJNA659608	GCA_018127125.1	Chromosome	674.982	47
Rhododendron kiyosumense	Eukaryota;Plants;Land Plants	SAMD00325932	PRJDB11740	GCA_019656275.1	Scaffold	601.92	32308
Rhododendron molle	Eukaryota;Plants;Land Plants	SAMN25819031	PRJNA804375	GCA_025413875.1	Chromosome	653.459	25
Rhododendron mucronatum var. ripense	Eukaryota;Plants;Land Plants	SAMD00326690	PRJDB11740	GCA_019656295.1	Contig	506.709	319
Rhododendron simsii	Eukaryota;Plants;Land Plants	SAMN13241185	PRJNA588298	GCA_014282245.1	Chromosome	528.637	552
Rhododendron williamsianum	Eukaryota;Plants;Land Plants	SAMN08434804	PRJNA432092	GCA_009746105.1	Chromosome	532.293	11985
Rhodoleia championii	Eukaryota;Plants;Land Plants	SAMN11265005	PRJNA529342	GCA_008932045.1	Contig	105.726	278658
Ricinus communis	Eukaryota;Plants;Land Plants	SAMN02953659	PRJNA16585	GCA_000151685.2	Scaffold	350.622	25763
Ricinus communis	Eukaryota;Plants;Land Plants	SAMN13269094	PRJNA838012	GCA_019578655.1	Chromosome	315.62	140
Rosa chinensis	Eukaryota;Plants;Land Plants	SAMN07737764	PRJNA438537	GCA_002994745.2	Chromosome	515.119	53
Rosa lucieae	Eukaryota;Plants;Land Plants	SAMN11774059	PRJNA542225	GCA_024704745.1	Chromosome	530.072	1110
Rosa multiflora	Eukaryota;Plants;Land Plants	SAMD00050899	PRJDB4738	GCA_002564525.1	Scaffold	739.638	83189
Rosa persica	Eukaryota;Plants;Land Plants	SAMN13037295	PRJNA576752	GCA_025331145.1	Scaffold	366.053	135
Rosa x damascena	Eukaryota;Plants;Land Plants	SAMN05017599	PRJNA322107	GCA_001662545.1	Scaffold	711.72	307872
Saccharum hybrid cultivar	Eukaryota;Plants;Land Plants	SAMEA4681430	PRJEB26915	GCA_900465005.1	Scaffold	530.66	5708
Saccharum hybrid cultivar SP80-3280	Eukaryota;Plants;Land Plants	SAMN02727967	PRJNA272769	GCA_002018215.1	Contig	1169.95	199028
Saccharum hybrid cultivar SP80-3280	Eukaryota;Plants;Land Plants	SAMN08615545	PRJNA431722	GCA_009173535.1	Scaffold	49.3852	461
Saccharum officinarum	Eukaryota;Plants;Land Plants	SAMN20080868	PRJNA744175	GCA_020631735.1	Chromosome	6804.89	9617
Saccharum spontaneum	Eukaryota;Plants;Land Plants	SAMN19292234	PRJNA721787	GCA_022457205.1	Chromosome	2761.16	1033
Saccharum spontaneum	Eukaryota;Plants;Land Plants	SAMEA4812212	PRJEB28034	GCA_900500655.1	Contig	3924.19	75981
Saccharum spontaneum	Eukaryota;Plants;Land Plants	SAMN09753102	PRJNA483885	GCA_003544955.1	Chromosome	3133.29	15303
Salix arbutifolia	Eukaryota;Plants;Land Plants	SAMN12871733	PRJNA574912	GCA_021905355.1	Chromosome	324.001	750
Salix arbutifolia	Eukaryota;Plants;Land Plants	SAMN23962244	PRJNA788330	GCA_025169955.1	Chromosome	338.887	302
Salix brachista	Eukaryota;Plants;Land Plants	SAMN09235684	PRJNA472210	GCA_009078335.1	Chromosome	339.588	30
Salix dunnii	Eukaryota;Plants;Land Plants	SAMN16547678	PRJNA670558	GCA_015731905.1	Chromosome	328.089	29
Salix suchowensis	Eukaryota;Plants;Land Plants	SAMN16416250	PRJNA668632	GCA_017552425.1	Chromosome	355.718	1199
Salix suchowensis	Eukaryota;Plants;Land Plants	SAMN15860713	PRJNA203514	GCA_025604615.1	Scaffold	300.096	78312
Salvia hispanica	Eukaryota;Plants;Land Plants	SAMN27737700	PRJNA835093	GCA_023119035.1	Chromosome	321.469	1556
Salvia splendens	Eukaryota;Plants;Land Plants	SAMN08162997	PRJNA737421	GCA_004379255.2	Chromosome	806.486	1178
Santalum album	Eukaryota;Plants;Land Plants	SAMN07690435	PRJNA411901	GCA_002911635.1	Contig	196.101	180
Santalum album	Eukaryota;Plants;Land Plants	SAMN04295983	PRJNA304116	GCA_002925775.1	Scaffold	220.961	12821
Santalum album	Eukaryota;Plants;Land Plants	SAMN08195775	PRJNA422746	GCA_009801155.1	Contig	320.306	61850
Schrenkiella parvula	Eukaryota;Plants;Land Plants	SAMN00139339	PRJNA63667	GCA_000218505.1	Chromosome	137.073	1463
Scutellaria baicalensis	Eukaryota;Plants;Land Plants	SAMN09759447	PRJNA484052	GCA_005771605.1	Chromosome	386.674	114
Scutellaria galericulata	Eukaryota;Plants;Land Plants	SAMEA7522633	PRJEB55660	GCA_946896805.1	Chromosome	328.14	17
Secale cereale	Eukaryota;Plants;Land Plants	SAMEA6169866	PRJEB35356	GCA_902687465.1	Chromosome	6735.23	8
Sedum album	Eukaryota;Plants;Land Plants	SAMN09943627	PRJNA488791	GCA_006409495.1	Contig	302.251	6038
Selaginella kraussiana	Eukaryota;Plants;Land Plants	SAMN03704959	PRJNA284650	GCA_001021135.1	Scaffold	114.503	105914
Selaginella moellendorffii	Eukaryota;Plants;Land Plants	SAMN02981255	PRJNA13078	GCA_000143415.2	Scaffold	212.315	757
Selaginella tamariscina	Eukaryota;Plants;Land Plants	SAMN07840812	PRJNA416064	GCA_003024785.1	Scaffold	300.729	1391
Senecio squalidus	Eukaryota;Plants;Land Plants	SAMEA5248730	PRJEB46110	GCA_910821995.1	Scaffold	161.159	4768
Senna tora	Eukaryota;Plants;Land Plants	SAMN14013601	PRJNA605066	GCA_014851425.1	Chromosome	526.357	444
Sesamum indicum	Eukaryota;Plants;Land Plants	SAMN02981519	PRJNA268358	GCA_000512975.1	Chromosome	275.059	16369
Sesamum indicum	Eukaryota;Plants;Land Plants	SAMN02357081	PRJNA219369	GCA_000975565.1	Scaffold	340.464	76023
Sesamum indicum	Eukaryota;Plants;Land Plants	SAMN30610312	PRJNA875260	GCA_026168435.1	Chromosome	309.355	135
Sesamum indicum	Eukaryota;Plants;Land Plants	SAMN04574066	PRJNA315784	GCA_001692995.1	Scaffold	210.758	5868
Sesamum indicum	Eukaryota;Plants;Land Plants	SAMN02303593	PRJNA178182	GCA_003268515.1	Scaffold	242.679	48805
Setaria italica	Eukaryota;Plants;Land Plants	SAMN02981383	PRJNA32913	GCA_000263155.2	Chromosome	405.868	337
Setaria italica	Eukaryota;Plants;Land Plants	SAMN04534922	PRJNA314430	GCA_001652605.1	Chromosome	477.542	2689
Setaria viridis	Eukaryota;Plants;Land Plants	SAMN12637416	PRJNA560942	GCA_012934335.1	Chromosome	397.032	9
Setaria viridis	Eukaryota;Plants;Land Plants	SAMN05660902	PRJNA633601	GCA_005286985.1	Chromosome	395.87	76
Shorea leprosula	Eukaryota;Plants;Land Plants	SAMD00167063	PRJDB8161	GCA_020521535.1	Scaffold	347.349	2913
Silene latifolia	Eukaryota;Plants;Land Plants	SAMEA4010231	PRJEB14171	GCA_900095335.1	Contig	36.0486	46178
Silene latifolia	Eukaryota;Plants;Land Plants	SAMN08893761	PRJNA448569	GCA_003260165.1	Scaffold	1185.09	319506
Silene latifolia subsp. alba	Eukaryota;Plants;Land Plants	SAMN03858036	PRJNA289891	GCA_001412135.1	Scaffold	665.279	307720
Simmondsia chinensis	Eukaryota;Plants;Land Plants	SAMN17524756	PRJNA694450	GCA_018398585.1	Scaffold	831.538	41
Simmondsia chinensis	Eukaryota;Plants;Land Plants	SAMN18237300	PRJNA694450	GCA_018448475.1	Scaffold	821.938	312
Simmondsia chinensis	Eukaryota;Plants;Land Plants	SAMN17524755	PRJNA694450	GCA_018691255.1	Scaffold	831.514	264
Simmondsia chinensis	Eukaryota;Plants;Land Plants	SAMEA104692677	PRJEB24905	GCA_900322235.1	Scaffold	650.12	326242
Sinapis alba	Eukaryota;Plants;Land Plants	SAMN02744833	PRJNA214277	GCA_012274485.2	Scaffold	449.668	12410
Sindora glabra	Eukaryota;Plants;Land Plants	SAMN20299044	PRJNA747876	GCA_020226215.1	Chromosome	1113.92	361
Sisymbrium altissimum	Eukaryota;Plants;Land Plants	SAMEA4640859	PRJEB26555	GCA_900406495.1	Scaffold	178.647	14597
Sisymbrium irio	Eukaryota;Plants;Land Plants	SAMN02152446	PRJNA202979	GCA_000411075.1	Scaffold	245.55	21357
Solanum americanum	Eukaryota;Plants;Land Plants	SAMEA50404918	PRJEB21470	GCA_900188785.1	Contig	7.74921	1085
Solanum americanum	Eukaryota;Plants;Land Plants	SAMEA50404918	PRJEB21472	GCA_900188835.1	Contig	9.83576	1483
Solanum americanum	Eukaryota;Plants;Land Plants	SAMEA50404918	PRJEB21469	GCA_900188885.1	Contig	7.6066	1085
Solanum americanum	Eukaryota;Plants;Land Plants	SAMEA50404918	PRJEB21471	GCA_900188895.1	Contig	7.74473	1085
Solanum americanum	Eukaryota;Plants;Land Plants	SAMEA50404918	PRJEB21468	GCA_900188915.1	Contig	9.01369	837
Solanum americanum	Eukaryota;Plants;Land Plants	SAMEA50404918	PRJEB21467	GCA_900198685.1	Contig	8.308	1460
Solanum arcanum	Eukaryota;Plants;Land Plants	SAMEA3138986	PRJEB5226	GCA_000612985.1	Contig	665.187	46594
Solanum bukasovii	Eukaryota;Plants;Land Plants	SAMN12684890	PRJNA661809	GCA_009849815.1	Contig	1144.31	243282
Solanum commersonii	Eukaryota;Plants;Land Plants	SAMN15755581	PRJNA655804	GCA_018258275.1	Chromosome	731.618	489
Solanum commersonii	Eukaryota;Plants;Land Plants	SAMN03247563	PRJNA269007	GCA_001239805.1	Scaffold	729.603	63664
Solanum habrochaites	Eukaryota;Plants;Land Plants	SAMEA3138934	PRJEB5227	GCA_000577655.1	Contig	724.285	42990
Solanum lycopersicum	Eukaryota;Plants;Land Plants	SAMD00036540	PRJNA41343	GCA_000181095.1	Scaffold	540.589	100783
Solanum lycopersicum	Eukaryota;Plants;Land Plants	SAMN02981290	PRJNA119	GCA_000188115.4	Chromosome	827.963	3066
Solanum lycopersicum	Eukaryota;Plants;Land Plants	SAMN02981358	PRJNA67471	GCA_000325825.1	Scaffold	0.575198	195
Solanum lycopersicum	Eukaryota;Plants;Land Plants	SAMEA3283147	PRJEB6302	GCA_900008105.1	Chromosome	760.067	13
Solanum lycopersicum	Eukaryota;Plants;Land Plants	SAMEA12120299	PRJEB49840	GCA_927333815.3	Contig	796.967	314
Solanum lycopersicum	Eukaryota;Plants;Land Plants	SAMN30141941	PRJNA865891	GCA_025759855.1	Chromosome	787.361	388
Solanum lycopersicum	Eukaryota;Plants;Land Plants	SAMN30141937	PRJNA865891	GCA_025759835.1	Chromosome	775.81	515
Solanum lycopersicum var. cerasiforme	Eukaryota;Plants;Land Plants	SAMD00241795	PRJDB10420	GCA_016860505.2	Contig	805.374	206
Solanum lycopersicum var. cerasiforme	Eukaryota;Plants;Land Plants	SAMN30141936	PRJNA865891	GCA_025759845.1	Chromosome	796.255	673
Solanum lycopersicum var. cerasiforme	Eukaryota;Plants;Land Plants	SAMN30141935	PRJNA865891	GCA_025759675.1	Chromosome	796.277	521
Solanum lycopersicum var. cerasiforme	Eukaryota;Plants;Land Plants	SAMN30141934	PRJNA865891	GCA_025759685.1	Chromosome	792.735	752
Solanum melongena	Eukaryota;Plants;Land Plants		PRJDB1505	GCA_000787875.1	Scaffold	833.081	33873
Solanum pennellii	Eukaryota;Plants;Land Plants	SAMEA3138941	PRJEB5228	GCA_000577875.1	Contig	720.458	57205
Solanum pennellii	Eukaryota;Plants;Land Plants	SAMEA2735474	PRJEB5228	GCA_000820945.1	Contig	720.458	57205
Solanum pennellii	Eukaryota;Plants;Land Plants	SAMEA3283146	PRJNA256387	GCA_001406875.2	Chromosome	926.426	12
Solanum pimpinellifolium	Eukaryota;Plants;Land Plants	SAMN02981372	PRJNA72351	GCA_000230315.1	Contig	688.247	309180
Solanum pimpinellifolium	Eukaryota;Plants;Land Plants	SAMD00241794	PRJDB10420	GCA_016860485.2	Contig	809.699	248
Solanum pimpinellifolium	Eukaryota;Plants;Land Plants	SAMN30141930	PRJNA865891	GCA_025759605.1	Chromosome	791.848	648
Solanum pimpinellifolium	Eukaryota;Plants;Land Plants	SAMN30141928	PRJNA865891	GCA_025758865.1	Chromosome	815.32	939
Solanum pimpinellifolium	Eukaryota;Plants;Land Plants	SAMN30141929	PRJNA865891	GCA_025758835.1	Chromosome	789.685	772
Solanum pimpinellifolium	Eukaryota;Plants;Land Plants	SAMN07224593	PRJNA390234	GCA_003660305.1	Scaffold	748.694	48863
Solanum sejunctum	Eukaryota;Plants;Land Plants	SAMN12161632	PRJNA551616	GCA_025642045.1	Scaffold	980.346	207414
Solanum stenotomum	Eukaryota;Plants;Land Plants	SAMN14480720	PRJNA849662	GCA_019186545.1	Chromosome	846.405	17084
Solanum stenotomum subsp. goniocalyx	Eukaryota;Plants;Land Plants	SAMN12345900	PRJNA661809	GCA_009849865.2	Scaffold	997.13	10411
Solanum stenotomum subsp. stenotomum	Eukaryota;Plants;Land Plants	SAMN12684888	PRJNA661809	GCA_009849785.1	Contig	945	249907
Solanum tuberosum	Eukaryota;Plants;Land Plants	SAMN02981305	PRJNA63145	GCA_000226075.1	Scaffold	705.934	14854
Solanum tuberosum	Eukaryota;Plants;Land Plants	SAMN15402099	PRJNA641265	GCA_014182995.2	Chromosome	740.244	312
Solanum tuberosum	Eukaryota;Plants;Land Plants	SAMN12826500	PRJNA573826	GCA_014189475.1	Chromosome	810.123	12
Solanum tuberosum	Eukaryota;Plants;Land Plants	SAMN20326207	PRJNA748002	GCA_020169535.1	Chromosome	754.204	28
Solanum tuberosum	Eukaryota;Plants;Land Plants	SAMN20326207	PRJNA748001	GCA_020169555.1	Chromosome	774.056	25
Solanum tuberosum	Eukaryota;Plants;Land Plants	SAMN20326207	PRJNA747998	GCA_020169575.1	Chromosome	774.674	26
Solanum tuberosum	Eukaryota;Plants;Land Plants	SAMN20326207	PRJNA747997	GCA_020169585.1	Chromosome	764.145	27
Solanum tuberosum	Eukaryota;Plants;Land Plants	SAMEA3335593	PRJEB8869	GCA_900004685.1	Contig	90.4582	39446
Solanum tuberosum subsp. andigenum	Eukaryota;Plants;Land Plants	SAMN12684894	PRJNA661809	GCA_009849725.1	Contig	991.109	310723
Solanum verrucosum	Eukaryota;Plants;Land Plants	SAMEA104077226	PRJEB21127	GCA_900185145.1	Scaffold	730.142	224100
Solanum verrucosum	Eukaryota;Plants;Land Plants	SAMEA104077226	PRJEB21125	GCA_900185155.1	Scaffold	690.417	22476
Solanum verrucosum	Eukaryota;Plants;Land Plants	SAMEA104077226	PRJEB21128	GCA_900185165.1	Scaffold	667.086	2343
Solanum verrucosum	Eukaryota;Plants;Land Plants	SAMEA104077226	PRJEB21126	GCA_900185175.1	Scaffold	764.063	7840
Solanum verrucosum	Eukaryota;Plants;Land Plants	SAMEA104077226	PRJEB21114	GCA_900185195.1	Scaffold	740.946	170623
Solanum verrucosum	Eukaryota;Plants;Land Plants	SAMEA104077226	PRJEB21112	GCA_900185205.1	Scaffold	688.737	22492
Solanum verrucosum	Eukaryota;Plants;Land Plants	SAMEA104077226	PRJEB21117	GCA_900185215.1	Contig	722.285	8138
Solanum verrucosum	Eukaryota;Plants;Land Plants	SAMEA104077226	PRJEB21113	GCA_900185225.1	Scaffold	730.903	182474
Solanum verrucosum	Eukaryota;Plants;Land Plants	SAMEA104077226	PRJEB21119	GCA_900185265.1	Scaffold	729.31	224108
Solanum verrucosum	Eukaryota;Plants;Land Plants	SAMEA104077226	PRJEB21122	GCA_900185285.1	Contig	659.291	2461
Solanum verrucosum	Eukaryota;Plants;Land Plants	SAMEA104077226	PRJEB21120	GCA_900185295.1	Scaffold	728.86	228374
Solanum verrucosum	Eukaryota;Plants;Land Plants	SAMEA104077226	PRJEB21124	GCA_900185305.1	Scaffold	716.55	4814
Solanum verrucosum	Eukaryota;Plants;Land Plants	SAMEA104077226	PRJEB21118	GCA_900185315.1	Scaffold	710.407	246082
Solanum verrucosum	Eukaryota;Plants;Land Plants	SAMEA104077226	PRJEB21121	GCA_900185325.1	Scaffold	659.429	1377
Solanum verrucosum	Eukaryota;Plants;Land Plants	SAMEA104077226	PRJEB21130	GCA_900185335.1	Scaffold	749.835	5164
Solanum x juzepczukii	Eukaryota;Plants;Land Plants	SAMN12684892	PRJNA661809	GCA_009849685.1	Contig	1002.42	249222
Sonneratia alba	Eukaryota;Plants;Land Plants	SAMEA3249777	PRJEB8424	GCA_900003875.1	Scaffold	205.278	13361
Sonneratia alba	Eukaryota;Plants;Land Plants	SAMEA103941921	PRJEB8424	GCA_900174645.1	Scaffold	207.168	108
Sonneratia caseolaris	Eukaryota;Plants;Land Plants	SAMEA3502868	PRJEB10300	GCA_900006705.1	Scaffold	207.934	76167
Sorghum bicolor	Eukaryota;Plants;Land Plants	SAMN02953738	PRJNA13876	GCA_000003195.3	Chromosome	709.345	869
Sorghum bicolor	Eukaryota;Plants;Land Plants	SAMN02981391	PRJNA74553	GCA_000236725.2	Contig	0.018494	20
Sorghum bicolor	Eukaryota;Plants;Land Plants	SAMN02981390	PRJNA74553	GCA_000236745.2	Contig	0.021299	35
Sorghum bicolor	Eukaryota;Plants;Land Plants	SAMN02981389	PRJNA74553	GCA_000236765.2	Contig	0.015475	16
Sorghum bicolor	Eukaryota;Plants;Land Plants	SAMEA111279266	PRJEB55613	GCA_947241735.1	Scaffold	817.237	622
Sorghum bicolor	Eukaryota;Plants;Land Plants	SAMEA111279263	PRJEB55613	GCA_947241665.1	Scaffold	795.517	957
Sorghum bicolor	Eukaryota;Plants;Land Plants	SAMN12341013	PRJNA556138	GCA_008000285.1	Contig	374.252	2657
Spatholobus suberectus	Eukaryota;Plants;Land Plants	SAMN09721040	PRJNA482912	GCA_004329165.1	Chromosome	798.47	816
Spergula arvensis	Eukaryota;Plants;Land Plants	SAMEA104692678	PRJEB25562	GCA_901111335.1	Scaffold	146.121	96503
Sphagnum fallax	Eukaryota;Plants;Land Plants	SAMN05446136	PRJNA332927	GCA_021442195.1	Chromosome	395.135	74
Sphagnum magellanicum	Eukaryota;Plants;Land Plants	SAMN05660751	PRJNA242127	GCA_021904315.1	Chromosome	439.011	58
Spinacia oleracea	Eukaryota;Plants;Land Plants	SAMN02182572	PRJNA41497	GCA_000510995.2	Scaffold	493.772	103502
Spinacia oleracea	Eukaryota;Plants;Land Plants	SAMN13714978	PRJNA598728	GCA_020520425.1	Chromosome	894.256	244
Spinacia oleracea	Eukaryota;Plants;Land Plants	SAMN05242642	PRJNA396054	GCA_002007265.1	Scaffold	869.946	78263
Spirodela intermedia	Eukaryota;Plants;Land Plants	SAMEA6368932	PRJEB35634	GCA_902729315.2	Chromosome	136.68	70
Spirodela polyrhiza	Eukaryota;Plants;Land Plants	SAMN02981544	PRJNA205940	GCA_000504445.1	Contig	132.009	16051
Spirodela polyrhiza	Eukaryota;Plants;Land Plants	SAMN14514037	PRJNA611786	GCA_013350415.1	Scaffold	137.176	207
Spirodela polyrhiza	Eukaryota;Plants;Land Plants	SAMEA4777370	PRJEB27612	GCA_900492545.1	Scaffold	138.592	20
Spirodela polyrhiza	Eukaryota;Plants;Land Plants	SAMEA4838158	PRJEB28272	GCA_900536055.1	Scaffold	142.661	2585
Spirodela polyrhiza	Eukaryota;Plants;Land Plants	SAMN29716464	PRJNA858442	GCA_024713555.1	Chromosome	140.441	143
Spirodela polyrhiza	Eukaryota;Plants;Land Plants	SAMN04386762	PRJNA308109	GCA_001981405.1	Chromosome	136.67	20
Spirodela polyrhiza	Eukaryota;Plants;Land Plants	SAMN10866280	PRJNA520740	GCA_008360905.1	Scaffold	138.536	134
Stellera chamaejasme	Eukaryota;Plants;Land Plants	SAMN29232089	PRJNA809850	GCA_024586325.1	Chromosome	439.664	31
Stenocereus thurberi	Eukaryota;Plants;Land Plants	SAMN06196471	PRJNA318822	GCA_002740465.1	Scaffold	853.348	159477
Stevia rebaudiana	Eukaryota;Plants;Land Plants	SAMN08623677	PRJNA436363	GCA_009936405.1	Scaffold	411.383	55557
Streptochaeta angustifolia	Eukaryota;Plants;Land Plants	SAMN05776248	PRJNA343128	GCA_020804685.1	Scaffold	1797.85	17032
Striga asiatica	Eukaryota;Plants;Land Plants	SAMD00056127	PRJDB4996	GCA_008636005.1	Scaffold	471.563	13846
Suaeda aralocaspica	Eukaryota;Plants;Land Plants	SAMN08364410	PRJNA428881	GCA_016808085.1	Scaffold	451.677	4058
Syntrichia caninervis	Eukaryota;Plants;Land Plants	SAMN14847761	PRJNA630883	GCA_016097705.1	Chromosome	329.824	2661
Syzygium aromaticum	Eukaryota;Plants;Land Plants	SAMN15947605	PRJNA660399	GCA_024500025.1	Chromosome	370.258	24
Tagetes patula	Eukaryota;Plants;Land Plants	SAMN28920854	PRJNA847158	GCA_026259685.1	Scaffold	434.552	169887
Talinum fruticosum	Eukaryota;Plants;Land Plants	SAMN16482488	PRJNA659383	GCA_021018815.1	Scaffold	620.372	344
Tarenaya hassleriana	Eukaryota;Plants;Land Plants	SAMN02981509	PRJNA175230	GCA_000463585.1	Scaffold	249.93	12249
Taxillus chinensis	Eukaryota;Plants;Land Plants	SAMN23245950	PRJNA781352	GCA_023512835.1	Chromosome	521.908	434
Telopea speciosissima	Eukaryota;Plants;Land Plants	SAMN18238110	PRJNA765358	GCA_018873765.1	Chromosome	823.061	1289
Tetracentron sinense	Eukaryota;Plants;Land Plants	SAMN14615867	PRJNA625382	GCA_015143295.1	Chromosome	1161.36	1485
Thalictrum thalictroides	Eukaryota;Plants;Land Plants	SAMN08739511	PRJNA439007	GCA_013344705.1	Scaffold	205.113	41892
Thalictrum thalictroides	Eukaryota;Plants;Land Plants	SAMN08739512	PRJNA439007	GCA_013344725.1	Scaffold	167.309	41384
Thalictrum thalictroides	Eukaryota;Plants;Land Plants	SAMN12391853	PRJNA439007	GCA_013358455.1	Scaffold	243.091	44860
Themeda triandra	Eukaryota;Plants;Land Plants	SAMN12996708	PRJNA509734	GCA_018135685.1	Contig	889.202	3179
Themeda triandra	Eukaryota;Plants;Land Plants	SAMN30450876	PRJNA872297	GCA_025603265.1	Chromosome	704.813	42253
Theobroma cacao	Eukaryota;Plants;Land Plants	SAMEA4028428	PRJEB14326	GCA_000208745.2	Chromosome	324.88	431
Theobroma cacao	Eukaryota;Plants;Land Plants	SAMN02981445	PRJNA51633	GCA_000403535.1	Chromosome	345.994	814
Thlaspi arvense	Eukaryota;Plants;Land Plants	SAMN02374852	PRJNA222676	GCA_000956625.1	Scaffold	343.012	6768
Thlaspi arvense	Eukaryota;Plants;Land Plants	SAMN18395106	PRJNA715950	GCA_018983045.1	Chromosome	527.299	2298
Thlaspi arvense	Eukaryota;Plants;Land Plants	SAMEA9464733	PRJEB46635	GCA_911865555.2	Chromosome	525.555	964
Thuidium tamariscinum	Eukaryota;Plants;Land Plants	SAMEA111266026	PRJEB56419	GCA_947034885.1	Chromosome	266.793	49
Thymus quinquecostatus	Eukaryota;Plants;Land Plants	SAMN17214456	PRJNA690675	GCA_024222315.1	Chromosome	528.675	478
Tilia amurensis	Eukaryota;Plants;Land Plants	SAMN18738988	PRJNA721794	GCA_020138205.1	Contig	12.6937	15627
Trema orientale	Eukaryota;Plants;Land Plants	SAMN03322532	PRJNA272482	GCA_002914845.1	Scaffold	387.958	2756
Trichopus zeylanicus subsp. travancoricus	Eukaryota;Plants;Land Plants	SAMN09770388	PRJNA484861	GCA_005019695.1	Scaffold	713.407	22601
Trifolium occidentale	Eukaryota;Plants;Land Plants	SAMN10962896	PRJNA521254	GCA_012979555.1	Chromosome	500.543	940
Trifolium pratense	Eukaryota;Plants;Land Plants	SAMN02117604	PRJNA200547	GCA_000583005.2	Contig	304.972	267372
Trifolium pratense	Eukaryota;Plants;Land Plants	SAMN20750279	PRJNA796348	GCA_020283565.1	Chromosome	414.027	90
Trifolium repens	Eukaryota;Plants;Land Plants	SAMN11016253	PRJNA523044	GCA_005869975.1	Chromosome	919.831	10680
Trifolium subterraneum	Eukaryota;Plants;Land Plants	SAMD00004201	PRJDB2012	GCA_001742945.1	Scaffold	471.834	27424
Tripterygium wilfordii	Eukaryota;Plants;Land Plants	SAMN11634134	PRJNA689611	GCA_013401445.1	Chromosome	348.533	321
Triticum aestivum	Eukaryota;Plants;Land Plants	SAMN16451473	PRJNA764258	GCA_018294505.1	Chromosome	14567	91589
Triticum aestivum	Eukaryota;Plants;Land Plants	SAMEA7089057	PRJEB39555	GCA_903993975.1	Chromosome	14281.3	119569
Triticum aestivum	Eukaryota;Plants;Land Plants	SAMEA10609859	PRJEB48529	GCA_918797515.1	Chromosome	14679.4	3463
Triticum aestivum	Eukaryota;Plants;Land Plants	SAMEA9446191	PRJEB48956	GCA_920937835.1	Chromosome	14256.7	359
Triticum aestivum	Eukaryota;Plants;Land Plants	SAMEA9446191	PRJEB46515	GCA_937894285.1	Chromosome	14195.6	21
Triticum aestivum	Eukaryota;Plants;Land Plants	SAMN07284949	PRJNA392179	GCA_002220415.3	Chromosome	15418.8	70316
Triticum dicoccoides	Eukaryota;Plants;Land Plants	SAMEA104717690	PRJEB25714	GCA_900323575.1	Scaffold	585.067	730770
Triticum dicoccoides	Eukaryota;Plants;Land Plants	SAMEA104717679	PRJEB25714	GCA_900323585.1	Scaffold	288.316	327364
Triticum dicoccoides	Eukaryota;Plants;Land Plants	SAMEA104717681	PRJEB25714	GCA_900323595.1	Scaffold	431.061	427274
Triticum dicoccoides	Eukaryota;Plants;Land Plants	SAMEA104717680	PRJEB25714	GCA_900323615.1	Scaffold	477.083	350258
Triticum dicoccoides	Eukaryota;Plants;Land Plants	SAMEA104717677	PRJEB25714	GCA_900323635.1	Scaffold	434.779	363434
Triticum dicoccoides	Eukaryota;Plants;Land Plants	SAMEA104717687	PRJEB25714	GCA_900323645.1	Scaffold	392.684	252227
Triticum dicoccoides	Eukaryota;Plants;Land Plants	SAMN04448013	PRJNA531190	GCA_002162155.3	Chromosome	10677.1	148296
Triticum turgidum	Eukaryota;Plants;Land Plants	SAMN24891044	PRJNA796507	GCA_023384795.1	Scaffold	727.305	58555
Triticum turgidum subsp. durum	Eukaryota;Plants;Land Plants	SAMN24891046	PRJNA796507	GCA_023384755.1	Scaffold	726.872	61149
Triticum turgidum subsp. durum	Eukaryota;Plants;Land Plants	SAMN24891045	PRJNA796507	GCA_023384775.1	Scaffold	731.338	59460
Triticum turgidum subsp. durum	Eukaryota;Plants;Land Plants	SAMEA104312462	PRJEB22687	GCA_900231445.1	Chromosome	9964.34	14
Turritis glabra	Eukaryota;Plants;Land Plants	SAMEA4640860	PRJEB26555	GCA_900406545.1	Scaffold	157.63	6441
Turritis glabra	Eukaryota;Plants;Land Plants	SAMEA4643370	PRJEB26555	GCA_900406565.1	Contig	171.13	250
Typha latifolia	Eukaryota;Plants;Land Plants	SAMN14540032	PRJNA622838	GCA_019914945.1	Chromosome	214.326	81
Typha latifolia	Eukaryota;Plants;Land Plants	SAMN20526975	PRJNA751759	GCA_020740505.1	Contig	287.195	1158
Urochloa ruziziensis	Eukaryota;Plants;Land Plants	SAMN12822947	PRJNA573730	GCA_015476505.1	Chromosome	604.562	1146
Urochloa ruziziensis	Eukaryota;Plants;Land Plants	SAMN08660983	PRJNA437375	GCA_003016355.1	Scaffold	732.531	102577
Utricularia gibba	Eukaryota;Plants;Land Plants	SAMN06684416	PRJNA383049	GCA_002189035.1	Chromosome	100.689	518
Utricularia reniformis	Eukaryota;Plants;Land Plants	SAMN03893229	PRJNA290588	GCA_009725065.1	Scaffold	304.539	1825
Vaccinium corymbosum	Eukaryota;Plants;Land Plants	SAMN15201369	PRJNA638649	GCA_014504835.1	Scaffold	393.151	13757
Vaccinium darrowii	Eukaryota;Plants;Land Plants	SAMN18139397	PRJNA707651	GCA_020921045.1	Chromosome	480.504	384
Vaccinium darrowii	Eukaryota;Plants;Land Plants	SAMN18139397	PRJNA706655	GCA_020921065.1	Chromosome	582.668	107
Vaccinium macrocarpon	Eukaryota;Plants;Land Plants	SAMN02739898	PRJNA245813	GCA_000775335.2	Scaffold	414.622	200203
Vachellia collinsii	Eukaryota;Plants;Land Plants	SAMN09099243	PRJNA470667	GCA_006871305.1	Scaffold	461.065	122260
Vachellia pachyceras	Eukaryota;Plants;Land Plants	SAMN20741683	PRJNA754103	GCA_025593235.1	Scaffold	1043.33	155409
Vanilla planifolia	Eukaryota;Plants;Land Plants	SAMN14973820	PRJNA668740	GCA_016413885.1	Chromosome	744.192	668
Vanilla planifolia	Eukaryota;Plants;Land Plants	SAMN14973820	PRJNA633886	GCA_016413895.1	Chromosome	736.753	667
Vanilla planifolia	Eukaryota;Plants;Land Plants	SAMN20691751	PRJNA754028	GCA_023853775.1	Chromosome	1967.63	17655
Vicia faba	Eukaryota;Plants;Land Plants	SAMEA3311348	PRJEB8906	GCA_001375635.1	Contig	80.3627	74659
Vigna angularis	Eukaryota;Plants;Land Plants	SAMN03074979	PRJNA328963	GCA_001190045.1	Chromosome	467.301	37727
Vigna angularis var. angularis	Eukaryota;Plants;Land Plants	SAMN02981549	PRJNA210126	GCA_000465365.1	Scaffold	291.824	14501
Vigna angularis var. angularis	Eukaryota;Plants;Land Plants	SAMD00028456	PRJDB3778	GCA_004320505.1	Chromosome	522.761	2261
Vigna angularis var. angularis	Eukaryota;Plants;Land Plants	SAMN02870185	PRJNA253346	GCA_001723775.1	Chromosome	444.439	3387
Vigna mungo	Eukaryota;Plants;Land Plants	SAMN16409654	PRJNA668459	GCA_023940565.1	Chromosome	454.426	519
Vigna mungo var. mungo	Eukaryota;Plants;Land Plants	SAMN15473273	PRJNA644765	GCA_019096135.1	Scaffold	424.68	794
Vigna mungo var. mungo	Eukaryota;Plants;Land Plants	SAMN15473271	PRJNA644765	GCA_019096145.1	Scaffold	475.451	1047
Vigna radiata	Eukaryota;Plants;Land Plants	SAMD00036538	PRJNA32351	GCA_000180895.1	Contig	10.1012	46645
Vigna radiata var. radiata	Eukaryota;Plants;Land Plants	SAMN02720863	PRJNA301363	GCA_000741045.2	Chromosome	463.638	2499
Vigna radiata var. radiata	Eukaryota;Plants;Land Plants	SAMN04011950	PRJNA276314	GCA_001584445.1	Scaffold	454.907	2418
Vigna umbellata	Eukaryota;Plants;Land Plants	SAMN11230903	PRJNA819033	GCA_018835915.1	Scaffold	414.499	15445
Vigna umbellata	Eukaryota;Plants;Land Plants	SAMN26934760	PRJNA819548	GCA_025174585.1	Chromosome	475.513	257
Vigna unguiculata	Eukaryota;Plants;Land Plants	SAMN06674009	PRJNA521068	GCA_004118075.2	Chromosome	518.748	676
Vigna unguiculata	Eukaryota;Plants;Land Plants	SAMN09062403	PRJNA454850	GCA_003958685.2	Chromosome	597.52	11
Vigna unguiculata subsp. dekindtiana	Eukaryota;Plants;Land Plants	SAMD00172971	PRJDB8129	GCA_019650155.1	Contig	488.493	4285
Vinca minor	Eukaryota;Plants;Land Plants	SAMN30496473	PRJNA873287	GCA_026122235.1	Contig	679.097	295
Viola pubescens var. scabriuscula	Eukaryota;Plants;Land Plants	SAMN06620010	PRJNA379317	GCA_002752925.1	Scaffold	318.366	157716
Vitis amurensis	Eukaryota;Plants;Land Plants	SAMN12101233	PRJNA549877	GCA_016071775.1	Chromosome	603.559	3040
Vitis cinerea x Vitis riparia	Eukaryota;Plants;Land Plants	SAMEA2532534	PRJEB5934	GCA_001282645.1	Scaffold	539.624	210444
Vitis labrusca	Eukaryota;Plants;Land Plants	SAMN14112269	PRJNA606024	GCA_011039315.1	Scaffold	570.617	9752
Vitis riparia	Eukaryota;Plants;Land Plants	SAMN10662253	PRJNA636344	GCA_004353265.1	Chromosome	500.267	175
Vitis rotundifolia	Eukaryota;Plants;Land Plants	SAMN15690594	PRJNA649974	GCA_015341995.1	Scaffold	462.82	176680
Vitis rotundifolia	Eukaryota;Plants;Land Plants	SAMN19729758	PRJNA738474	GCA_022557335.1	Chromosome	393.821	20
Vitis vinifera	Eukaryota;Plants;Land Plants	SAMEA2272750	PRJEA18785	GCA_000003745.2	Chromosome	486.197	2061
Vitis vinifera	Eukaryota;Plants;Land Plants	SAMN25525257	PRJNA802274	GCA_023513765.1	Scaffold	527.955	962
Vitis vinifera	Eukaryota;Plants;Land Plants	SAMEA8898608	PRJEB49675	GCA_927798595.1	Chromosome	463.044	338
Vitis vinifera	Eukaryota;Plants;Land Plants	SAMD00080537	PRJDB5761	GCA_002922885.1	Scaffold	427.171	21
Vitis vinifera	Eukaryota;Plants;Land Plants	SAMD00080538	PRJDB5761	GCA_002923105.1	Scaffold	427.211	21
Vitis vinifera	Eukaryota;Plants;Land Plants	SAMD00080536	PRJDB5761	GCA_002923015.1	Scaffold	427.04	21
Vitis vinifera	Eukaryota;Plants;Land Plants	SAMD00080539	PRJDB5761	GCA_002923165.1	Scaffold	426.616	21
Vitis vinifera subsp. sylvestris	Eukaryota;Plants;Land Plants	SAMEA6619703	PRJEB37020	GCA_903992495.4	Scaffold	317.526	20
Vitis x labruscana x Vitis vinifera	Eukaryota;Plants;Land Plants	SAMD00180765	PRJDB8610	GCA_008326845.1	Scaffold	490.143	8696
Wolffia australiana	Eukaryota;Plants;Land Plants	SAMN14449831	PRJNA615235	GCA_013350325.1	Scaffold	393.843	2577
Wolffia australiana	Eukaryota;Plants;Land Plants	SAMN14449808	PRJNA615235	GCA_013350365.1	Scaffold	354.548	5248
Wolffia australiana	Eukaryota;Plants;Land Plants	SAMN14351966	PRJNA611905	GCA_019775775.1	Scaffold	456.811	1508
Xanthoceras sorbifolium	Eukaryota;Plants;Land Plants	SAMN17774090	PRJNA694500	GCA_020796215.1	Chromosome	469.996	988
Xanthoceras sorbifolium	Eukaryota;Plants;Land Plants	SAMN09748200	PRJNA483857	GCA_003430845.1	Chromosome	504.383	2297
Xerophyta viscosa	Eukaryota;Plants;Land Plants	SAMN03940242	PRJNA291133	GCA_002076135.1	Scaffold	295.462	896
Xylocarpus granatum	Eukaryota;Plants;Land Plants	SAMD00254935	PRJDB10710	GCA_019650275.1	Scaffold	231.898	3260
Zea mays	Eukaryota;Plants;Land Plants	SAMN04296295	PRJNA10769	GCA_000005005.6	Chromosome	2135.08	598
Zea mays	Eukaryota;Plants;Land Plants	SAMN02981271	PRJNA51041	GCA_000223545.1	Scaffold	177.051	196697
Zea mays	Eukaryota;Plants;Land Plants	SAMN02981394	PRJNA10769	GCA_000275765.1	Contig	1.33507	1844
Zea mays	Eukaryota;Plants;Land Plants	SAMN20854702	PRJNA751841	GCA_022117705.1	Chromosome	2178.6	10
Zea mays	Eukaryota;Plants;Land Plants	SAMEA5313319	PRJEB31061	GCA_902166955.1	Chromosome	2164.76	615
Zea mays	Eukaryota;Plants;Land Plants	SAMEA5313303	PRJEB31061	GCA_902166975.1	Chromosome	2214.75	1069
Zea mays	Eukaryota;Plants;Land Plants	SAMEA5313301	PRJEB31061	GCA_902167055.1	Chromosome	2162.44	632
Zea mays	Eukaryota;Plants;Land Plants	SAMEA5313307	PRJEB31061	GCA_902167085.1	Chromosome	2140.95	395
Zea mays	Eukaryota;Plants;Land Plants	SAMEA5569141	PRJEB32225	GCA_902167145.1	Chromosome	2182.79	687
Zea mays	Eukaryota;Plants;Land Plants	SAMEA8718246	PRJEB44462	GCA_910593975.1	Chromosome	2160.3	675
Zea mays	Eukaryota;Plants;Land Plants	SAMN13705195	PRJNA598426	GCA_024718635.1	Chromosome	2191.06	182
Zea mays subsp. mays	Eukaryota;Plants;Land Plants	SAMN06216672	PRJNA360923	GCA_001990705.1	Chromosome	2392.8	62610
Zea mays subsp. mays	Eukaryota;Plants;Land Plants	SAMN07427883	PRJNA396542	GCA_002682915.2	Chromosome	2197.97	3538
Zea mays subsp. mexicana	Eukaryota;Plants;Land Plants	SAMN04216961	PRJNA299874	GCA_002813485.1	Scaffold	1204.28	107418
Zingiber officinale	Eukaryota;Plants;Land Plants	SAMN15647981	PRJNA736965	GCA_018446385.1	Chromosome	3090.43	211
Zizania latifolia	Eukaryota;Plants;Land Plants	SAMN02981538	PRJNA187578	GCA_000418225.1	Scaffold	603.989	4522
Zizania palustris	Eukaryota;Plants;Land Plants	SAMN13825534	PRJNA600525	GCA_019279435.1	Scaffold	1288.77	2142
Ziziphus jujuba	Eukaryota;Plants;Land Plants	SAMN02918186	PRJNA315994	GCA_000826755.1	Chromosome	437.754	5897
Ziziphus jujuba	Eukaryota;Plants;Land Plants	SAMN04349627	PRJNA306374	GCA_001835785.2	Chromosome	362.583	155
Zostera marina	Eukaryota;Plants;Land Plants	SAMN00991190	PRJNA41721	GCA_001185155.1	Scaffold	203.914	2228
Zoysia japonica	Eukaryota;Plants;Land Plants	SAMD00041943	PRJDB4210	GCA_001602275.1	Scaffold	334.384	11786
Zoysia matrella	Eukaryota;Plants;Land Plants	SAMD00041944	PRJDB4210	GCA_001602295.1	Scaffold	563.439	13609
Zoysia pacifica	Eukaryota;Plants;Land Plants	SAMD00041945	PRJDB4210	GCA_001602315.1	Scaffold	397.01	11428
Solanum chilense	Eukaryota;Plants;Land Plants	SAMN10186767	PRJNA508893	GCA_006013705.1	Scaffold	913.881	81266
						975736	54048276

## Sheet: Algae
Plant species	Taxonomic groups	BioSample	BioProject	GenBank accession	Assembly level	Genome size (Mb)	Numbers of scaffolds & chromosome
Asterochloris erici	Eukaryota;Plants;Green Algae	SAMN10845627	PRJNA517804	GCA_019693375.1	Scaffold	55.5868	1029
Astrephomene gubernaculifera	Eukaryota;Plants;Green Algae	SAMD00236769	PRJDB10253	GCA_021605115.1	Contig	103.864	207
Auxenochlorella protothecoides	Eukaryota;Plants;Green Algae	SAMN09439844	PRJNA476562	GCA_003709365.1	Scaffold	21.2176	217
Auxenochlorella protothecoides	Eukaryota;Plants;Green Algae	SAMN06273072	PRJNA362700	GCA_002154875.1	Scaffold	32.73	2978
Auxenochlorella protothecoides	Eukaryota;Plants;Green Algae	SAMN02433493	PRJNA182710	GCA_000733215.1	Scaffold	22.9246	374
Auxenochlorella pyrenoidosa	Eukaryota;Plants;Green Algae	SAMN02954480	PRJNA171991	GCA_001430745.1	Scaffold	56.993	1346
Axilococcus clingmanii	Eukaryota;Plants;Green Algae	SAMN10845569	PRJNA517804	GCA_019693495.1	Scaffold	13.1499	696
Bathycoccus prasinos	Eukaryota;Plants;Green Algae		PRJEA71363	GCA_002220235.1	Chromosome	15.0743	21
Bathycoccus sp. NIOZ-UU96	Eukaryota;Plants;Green Algae	SAMN15784345	PRJNA649215	GCA_014466055.1	Scaffold	1.69413	517
Bathycoccus sp. SAG1	Eukaryota;Plants;Green Algae	SAMN12077155	PRJNA549236	GCA_009618075.1	Contig	3.33745	1047
Bathycoccus sp. SAG2	Eukaryota;Plants;Green Algae	SAMN12077164	PRJNA549236	GCA_009618095.1	Contig	4.52133	1240
Bathycoccus sp. SAG3	Eukaryota;Plants;Green Algae	SAMN12077165	PRJNA549236	GCA_009618085.1	Contig	3.46047	988
Bathycoccus sp. SAG4	Eukaryota;Plants;Green Algae	SAMN12077167	PRJNA549236	GCA_009618065.1	Contig	3.80819	990
Botryococcus braunii	Eukaryota;Plants;Green Algae	SAMN00120186	PRJNA60039	GCA_002005505.1	Scaffold	184.382	2751
Characiochloris sp. AAM3	Eukaryota;Plants;Green Algae	SAMN08335852	PRJNA428298	GCA_004335845.1	Scaffold	95.4771	6685
Chlamydomonas applanata	Eukaryota;Plants;Green Algae	SAMD00049913	PRJDB4711	GCA_001662365.1	Scaffold	78.5042	2533
Chlamydomonas asymmetrica	Eukaryota;Plants;Green Algae	SAMD00049914	PRJDB4711	GCA_001662385.1	Scaffold	141.916	4102
Chlamydomonas eustigma	Eukaryota;Plants;Green Algae	SAMD00071608	PRJDB5468	GCA_002335675.1	Scaffold	66.6295	520
Chlamydomonas incerta	Eukaryota;Plants;Green Algae	SAMN14973062	PRJNA633871	GCA_016834605.1	Contig	129.236	453
Chlamydomonas reinhardtii	Eukaryota;Plants;Green Algae	SAMN28571528	PRJNA840945	GCA_026108075.1	Complete	113.901	17
Chlamydomonas reinhardtii	Eukaryota;Plants;Green Algae	SAMN02953692	PRJNA12260	GCA_000002595.3	Chromosome	111.098	53
Chlamydomonas schloesseri	Eukaryota;Plants;Green Algae	SAMN14973063	PRJNA633871	GCA_016834595.1	Contig	130.201	457
Chlamydomonas sp. 3112	Eukaryota;Plants;Green Algae	SAMN08335853	PRJNA428298	GCA_004335865.1	Scaffold	120.064	18517
Chlamydomonas sp. 3222	Eukaryota;Plants;Green Algae	SAMN08335854	PRJNA428298	GCA_004335795.1	Scaffold	120.064	18517
Chlamydomonas sp. AIC	Eukaryota;Plants;Green Algae	SAMN08335855	PRJNA428298	GCA_004335895.1	Scaffold	52.665	5241
Chlamydomonas sp. UWO 241	Eukaryota;Plants;Green Algae	SAMN11975472	PRJNA547753	GCA_016618255.1	Scaffold	211.641	2458
Chlamydomonas sp. WS3	Eukaryota;Plants;Green Algae	SAMN08335856	PRJNA428298	GCA_004335755.1	Scaffold	114.12	9862
Chlamydomonas sp. WS7	Eukaryota;Plants;Green Algae	SAMN08335857	PRJNA428298	GCA_004335715.1	Scaffold	114.12	9862
Chlamydomonas sphaeroides	Eukaryota;Plants;Green Algae	SAMD00049916	PRJDB4711	GCA_001662425.1	Scaffold	122.189	6890
Chlorella desiccata (nom. nud.)	Eukaryota;Plants;Green Algae	SAMN18751845	PRJNA722310	GCA_019044685.2	Contig	21.5505	18
Chlorella desiccata (nom. nud.)	Eukaryota;Plants;Green Algae	SAMN18751698	PRJNA704951	GCA_019202925.1	Contig	20.738	29
Chlorella sorokiniana	Eukaryota;Plants;Green Algae	SAMN08200531	PRJNA422912	GCA_003130725.1	Chromosome	58.5349	20
Chlorella sorokiniana	Eukaryota;Plants;Green Algae	SAMN03890866	PRJNA290386	GCA_002245835.2	Contig	59.5662	159
Chlorella sorokiniana	Eukaryota;Plants;Green Algae	SAMN08200237	PRJNA422906	GCA_002939045.1	Contig	61.3911	64
Chlorella sorokiniana	Eukaryota;Plants;Green Algae	SAMN08200238	PRJNA422905	GCA_003116155.1	Contig	57.8816	65
Chlorella sorokiniana	Eukaryota;Plants;Green Algae	SAMN10373492	PRJNA503387	GCA_006782985.1	Scaffold	53.9711	920
Chlorella sorokiniana	Eukaryota;Plants;Green Algae	SAMN10373491	PRJNA503387	GCA_006782965.1	Scaffold	58.6868	1242
Chlorella sp. A99	Eukaryota;Plants;Green Algae	SAMN07714505	PRJNA412448	GCA_003063905.1	Scaffold	40.934	82
Chlorella sp. ArM0029B	Eukaryota;Plants;Green Algae	SAMN03196605	PRJNA214256	GCA_002896455.3	Scaffold	92.9613	347
Chlorella sp. BAC 9706	Eukaryota;Plants;Green Algae	SAMN13386516	PRJNA591660	GCA_013372505.1	Scaffold	32.9578	201
Chlorella sp. CH2018	Eukaryota;Plants;Green Algae	SAMN12109778	PRJNA551084	GCA_009928355.1	Contig	56.8318	6768
Chlorella sp. Dachan	Eukaryota;Plants;Green Algae	SAMN10373490	PRJNA503387	GCA_006782975.1	Scaffold	60.3668	2277
Chlorella sp. KRBP	Eukaryota;Plants;Green Algae	SAMN08335858	PRJNA428298	GCA_004335735.1	Contig	126.282	19988
Chlorella variabilis	Eukaryota;Plants;Green Algae	SAMN02744065	PRJNA45853	GCA_000147415.1	Scaffold	46.1595	414
Chlorella vulgaris	Eukaryota;Plants;Green Algae	SAMN11535055	PRJNA542209	GCA_009720215.1	Scaffold	39.1348	780
Chlorella vulgaris	Eukaryota;Plants;Green Algae	SAMN11534441	PRJNA542208	GCA_009720205.1	Scaffold	39.0804	753
Chlorella vulgaris	Eukaryota;Plants;Green Algae	SAMN12111214	PRJNA550188	GCA_008119945.1	Scaffold	48.8739	2397
Chlorella vulgaris	Eukaryota;Plants;Green Algae	SAMN03453227	PRJNA278897	GCA_001021125.1	Scaffold	37.3422	3600
Chloroidium sp. CF	Eukaryota;Plants;Green Algae	SAMN08335859	PRJNA428298	GCA_004335625.1	Scaffold	54.3121	72
Chloroidium sp. JM	Eukaryota;Plants;Green Algae	SAMN08335860	PRJNA428298	GCA_004335615.1	Scaffold	60.4453	850
Chloromonas sp. AAM2	Eukaryota;Plants;Green Algae	SAMN08335861	PRJNA428298	GCA_004335635.1	Scaffold	102.366	6822
Chlorophyta sp.	Eukaryota;Plants;Green Algae	SAMN10237357	PRJNA377096	GCA_007760615.1	Contig	29.1006	4770
Chloropicon primus	Eukaryota;Plants;Green Algae	SAMN04584780	PRJNA316521	GCA_007859695.1	Complete	17.4007	20
Coccomyxa sp. LA000219	Eukaryota;Plants;Green Algae	SAMN03248237	PRJNA269066	GCA_000812005.1	Scaffold	48.5465	106
Coccomyxa sp. Obi	Eukaryota;Plants;Green Algae	SAMD00209879	PRJDB9433	GCA_020887355.1	Chromosome	50.4064	21
Coccomyxa sp. SUA001	Eukaryota;Plants;Green Algae	SAMN03761152	PRJNA285941	GCA_001244535.1	Contig	11.7544	23591
Coccomyxa subellipsoidea C-169	Eukaryota;Plants;Green Algae	SAMN02744078	PRJNA32657	GCA_000258705.1	Contig	48.8266	29
Coelastrella sp. M60	Eukaryota;Plants;Green Algae	SAMN04497931	PRJNA306811	GCA_001630525.1	Contig	80.2218	16225
Coelastrella sp. MACC-549	Eukaryota;Plants;Green Algae	SAMN14792460	PRJNA629831	GCA_018290735.1	Scaffold	76.0916	3743
Coelastrella sp. UTEX B 3026	Eukaryota;Plants;Green Algae	SAMN07595962	PRJNA401156	GCA_002588565.1	Scaffold	151.547	29867
Cymbomonas tetramitiformis	Eukaryota;Plants;Green Algae	SAMN03799721	PRJNA286761	GCA_001247695.1	Scaffold	281.27	40243
Desmodesmus armatus	Eukaryota;Plants;Green Algae	SAMN11569667	PRJNA540980	GCA_007449985.2	Contig	116.304	905
Dunaliella primolecta	Eukaryota;Plants;Green Algae	SAMEA8100039	PRJEB47344	GCA_914767535.1	Chromosome	210.95	25
Dunaliella primolecta	Eukaryota;Plants;Green Algae	SAMEA8100039	PRJEB47343	GCA_914767515.1	Contig	20.3005	266
Dunaliella salina	Eukaryota;Plants;Green Algae	SAMN02746051	PRJNA32771	GCA_002284615.2	Scaffold	343.704	5512
Dunaliella sp. M2	Eukaryota;Plants;Green Algae	SAMN08335862	PRJNA428298	GCA_004335885.1	Scaffold	25.5382	1189
Dunaliella sp. RO	Eukaryota;Plants;Green Algae	SAMN08335863	PRJNA428298	GCA_004335775.1	Scaffold	121.879	19995
Dunaliella sp. WIN1	Eukaryota;Plants;Green Algae	SAMN08335864	PRJNA428298	GCA_004335645.1	Scaffold	125.753	6266
Dunaliella sp. YS1	Eukaryota;Plants;Green Algae	SAMN08335865	PRJNA428298	GCA_004335685.1	Scaffold	91.2501	19997
Edaphochlamys debaryana	Eukaryota;Plants;Green Algae	SAMN14973064	PRJNA633871	GCA_016858145.1	Contig	142.143	527
Edaphochlamys debaryana	Eukaryota;Plants;Green Algae	SAMD00049915	PRJDB4711	GCA_001662405.1	Scaffold	120.364	10139
Ettlia oleoabundans	Eukaryota;Plants;Green Algae	SAMN10845607	PRJNA517804	GCA_019693395.1	Scaffold	48.9072	6813
Eudorina sp. 2006-703-Eu-15	Eukaryota;Plants;Green Algae	SAMD00022973	PRJDB3310	GCA_003117195.1	Scaffold	184.032	3180
Eudorina sp. 2006-703-Eu-15	Eukaryota;Plants;Green Algae	SAMD00022974	PRJDB3310	GCA_003117095.1	Scaffold	168.621	2471
Gonium pectorale	Eukaryota;Plants;Green Algae	SAMN04493491	PRJNA302163	GCA_001584585.1	Scaffold	148.806	2373
Haematococcus lacustris	Eukaryota;Plants;Green Algae	SAMN09912191	PRJNA487914	GCA_003970955.1	Contig	365.774	104856
Haematococcus lacustris	Eukaryota;Plants;Green Algae	SAMD00192397	PRJDB8952	GCA_011766145.1	Scaffold	171.795	9693
Haematococcus sp. NG2	Eukaryota;Plants;Green Algae	SAMN08335866	PRJNA428298	GCA_004335575.1	Scaffold	77.83	303
Helicosporidium sp. ATCC 50920	Eukaryota;Plants;Green Algae	SAMN02384563	PRJNA188927	GCA_000690575.1	Contig	12.3738	5666
Mamiellophyceae sp. 2017MT	Eukaryota;Plants;Green Algae	SAMN10615470	PRJNA510804	GCA_004115355.1	Scaffold	10.2834	2200
Messastrum gracile	Eukaryota;Plants;Green Algae	SAMN12111213	PRJNA550185	GCA_008037345.1	Scaffold	60.6629	32473
Micractinium conductrix	Eukaryota;Plants;Green Algae	SAMN03863807	PRJNA290385	GCA_002245815.2	Contig	61.0189	300
Micromonas commoda	Eukaryota;Plants;Green Algae	SAMN03081421	PRJNA15676	GCA_000090985.2	Complete	21.1093	19
Micromonas pusilla CCMP1545	Eukaryota;Plants;Green Algae	SAMN02953743	PRJNA15678	GCA_000151265.1	Scaffold	21.9583	21
Micromonas sp. ASP10-01a	Eukaryota;Plants;Green Algae	SAMN03380213	PRJNA276743	GCA_001430725.1	Scaffold	19.5824	1069
Micromonas sp. SAG5	Eukaryota;Plants;Green Algae	SAMN12077168	PRJNA549236	GCA_009618055.1	Contig	0.957347	687
Micromonas sp. SAG6	Eukaryota;Plants;Green Algae	SAMN12077170	PRJNA549236	GCA_009618155.1	Contig	0.614822	469
Micromonas sp. SAG7	Eukaryota;Plants;Green Algae	SAMN12077171	PRJNA549236	GCA_009618165.1	Contig	0.609943	271
Micromonas sp. SAG8	Eukaryota;Plants;Green Algae	SAMN12077173	PRJNA549236	GCA_009618195.1	Contig	0.558822	272
Monoraphidium neglectum	Eukaryota;Plants;Green Algae	SAMN02981574	PRJNA293989	GCA_000611645.1	Scaffold	69.7118	6720
Monoraphidium sp. 549	Eukaryota;Plants;Green Algae	SAMN07326317	PRJNA392383	GCA_002814315.1	Contig	74.6589	1851
Mychonastes homosphaera	Eukaryota;Plants;Green Algae	SAMN12340813	PRJNA556117	GCA_009193075.1	Contig	24.2042	30
Nannochloris sp. RS	Eukaryota;Plants;Green Algae	SAMN08335869	PRJNA428298	GCA_004335565.1	Scaffold	13.5623	138
Nannochloris sp. X1	Eukaryota;Plants;Green Algae	SAMN08335870	PRJNA428298	GCA_004335555.1	Scaffold	13.742	895
Ostreobium quekettii	Eukaryota;Plants;Green Algae	SAMEA7051187	PRJEB39309	GCA_905146915.1	Scaffold	151.902	3134
Ostreococcus lucimarinus CCE9901	Eukaryota;Plants;Green Algae	SAMN03081420	PRJNA13044	GCA_000092065.1	Complete	13.2049	21
Ostreococcus mediterraneus	Eukaryota;Plants;Green Algae	SAMN13292145	PRJNA407277	GCA_012295225.1	Scaffold	13.9845	22
Ostreococcus sp. SAG10	Eukaryota;Plants;Green Algae	SAMN12077176	PRJNA549236	GCA_009618215.1	Contig	3.5143	733
Ostreococcus sp. SAG11	Eukaryota;Plants;Green Algae	SAMN12077177	PRJNA549236	GCA_009618255.1	Contig	1.5837	544
Ostreococcus sp. SAG12	Eukaryota;Plants;Green Algae	SAMN12077178	PRJNA549236	GCA_009618245.1	Contig	2.7583	646
Ostreococcus sp. SAG9	Eukaryota;Plants;Green Algae	SAMN12077175	PRJNA549236	GCA_009618205.1	Contig	0.884776	405
Ostreococcus tauri	Eukaryota;Plants;Green Algae	SAMN05519167	PRJNA337288	GCA_002158475.1	Scaffold	14.7627	70
Ostreococcus tauri	Eukaryota;Plants;Green Algae	SAMEA3138397	PRJNA12912	GCA_000214015.2	Chromosome	13.0328	22
Parachlorella kessleri	Eukaryota;Plants;Green Algae	SAMD00025188	PRJDB3487	GCA_001598975.1	Contig	59.1878	3651
Parachlorella kessleri	Eukaryota;Plants;Green Algae	SAMN12661174	PRJNA562999	GCA_015712045.1	Contig	64.9214	396
Picochlorum costavermella	Eukaryota;Plants;Green Algae	SAMN13264383	PRJNA389600	GCA_011316045.1	Scaffold	14.6424	127
Picochlorum sp. 'celeri'	Eukaryota;Plants;Green Algae	SAMN13721886	PRJNA598876	GCA_010909725.1	Scaffold	27.4302	30
Picochlorum sp. 'soloecismus'	Eukaryota;Plants;Green Algae	SAMN08031155	PRJNA418600	GCA_002818215.1	Scaffold	15.2525	38
Picochlorum sp. BH-2019	Eukaryota;Plants;Green Algae	SAMN12509183	PRJNA558990	GCA_009650465.1	Contig	14.3914	29
Picochlorum sp. SENEW3	Eukaryota;Plants;Green Algae	SAMN02739349	PRJNA245752	GCA_000876415.1	Scaffold	13.3907	880
Picocystis sp. L7	Eukaryota;Plants;Green Algae	SAMN09981049	PRJNA489486	GCA_020975725.1	Contig	20.5257	30
Picocystis sp. ML	Eukaryota;Plants;Green Algae	SAMN10038529	PRJNA490491	GCA_003665715.1	Contig	29.6462	318
Prasinocladus sp. malaysianus	Eukaryota;Plants;Green Algae	SAMN10845618	PRJNA517804	GCA_019702555.1	Scaffold	88.2565	178604
Prasinococcaceae sp. CCMP 1430	Eukaryota;Plants;Green Algae	SAMN10394679	PRJNA498917	GCA_013416795.1	Scaffold	28.5714	1404
Prototheca bovis	Eukaryota;Plants;Green Algae	SAMN07183812	PRJNA388740	GCA_003612995.1	Contig	24.7449	4555
Prototheca ciferrii	Eukaryota;Plants;Green Algae	SAMN07183811	PRJNA388740	GCA_003613005.1	Scaffold	26.4489	6956
Prototheca cutis	Eukaryota;Plants;Green Algae	SAMD00028389	PRJDB3669	GCA_002897115.2	Scaffold	20.029	46
Prototheca cutis	Eukaryota;Plants;Green Algae	SAMN14645793	PRJNA626603	GCA_016906445.1	Contig	19.3889	5205
Prototheca stagnorum	Eukaryota;Plants;Green Algae	SAMD00028436	PRJDB3715	GCA_002794665.1	Scaffold	16.8962	27
Prototheca wickerhamii	Eukaryota;Plants;Green Algae	SAMN08930906	PRJNA338014	GCA_003255715.1	Scaffold	27.6911	3774
Prototheca wickerhamii	Eukaryota;Plants;Green Algae	SAMN16933429	PRJNA681132	GCA_016906385.1	Scaffold	16.7006	19
Pycnococcus provasolii	Eukaryota;Plants;Green Algae	SAMD00253459	PRJDB10693	GCA_015473125.1	Contig	22.7009	43
Pyramimonas parkeae	Eukaryota;Plants;Green Algae	SAMN07135910	PRJNA386847	GCA_018697155.1	Contig	249.415	214033
Raphidocelis subcapitata	Eukaryota;Plants;Green Algae	SAMD00078043	PRJDB5653	GCA_003203535.1	Scaffold	51.1627	300
Scenedesmus quadricauda	Eukaryota;Plants;Green Algae	SAMN07360942	PRJNA394817	GCA_002317545.1	Contig	65.3539	13425
Scenedesmus sp. ARA	Eukaryota;Plants;Green Algae	SAMN08335871	PRJNA428298	GCA_004335915.1	Scaffold	93.2383	1984
Scenedesmus sp. ARA3	Eukaryota;Plants;Green Algae	SAMN08335872	PRJNA428298	GCA_004335835.1	Scaffold	93.2383	1984
Scenedesmus sp. PABB004	Eukaryota;Plants;Green Algae	SAMN15103613	PRJNA637367	GCA_014905635.1	Chromosome	39.974	80
Scenedesmus vacuolatus	Eukaryota;Plants;Green Algae	SAMN10291121	PRJNA498405	GCA_004764505.1	Contig	23.3582	20139
Tetrabaena socialis	Eukaryota;Plants;Green Algae	SAMN07332538	PRJNA393411	GCA_002891735.1	Scaffold	135.78	5856
Tetradesmus acuminatus	Eukaryota;Plants;Green Algae	SAMEA6056938	PRJEB34756	GCA_902809745.2	Scaffold	119.241	3189
Tetradesmus obliquus	Eukaryota;Plants;Green Algae	SAMN06733347	PRJNA382816	GCA_002149895.1	Contig	208.176	2707
Tetradesmus obliquus	Eukaryota;Plants;Green Algae	SAMN13483351	PRJNA593662	GCA_014621415.1	Contig	172.339	2772
Tetraselmis striata	Eukaryota;Plants;Green Algae	SAMN11613237	PRJNA542153	GCA_006384855.1	Contig	227.954	3613
Tetratostichococcus sp. P1	Eukaryota;Plants;Green Algae	SAMN13611422	PRJNA596012	GCA_010646915.1	Contig	51.9927	15472
Trebouxia gelatinosa	Eukaryota;Plants;Green Algae	SAMN03104849	PRJNA263654	GCA_000818905.1	Scaffold	61.7262	848
Trebouxia sp. A1-2	Eukaryota;Plants;Green Algae	SAMN12598962	PRJNA464168	GCA_008636185.1	Scaffold	52.8968	217
Trebouxia sp. TZW2008	Eukaryota;Plants;Green Algae	SAMD00066476	PRJDB5287	GCA_002118135.1	Scaffold	69.3465	677
Trebouxiophyceae sp. KSI-1	Eukaryota;Plants;Green Algae	SAMD00134990	PRJDB7314	GCA_003568905.1	Scaffold	44.6862	22485
Ulva mutabilis	Eukaryota;Plants;Green Algae	SAMEA104719794	PRJEB25750	GCA_900538255.1	Scaffold	98.4847	318
Ulva prolifera	Eukaryota;Plants;Green Algae	SAMD00469653	PRJDB13471	GCA_023707965.1	Contig	103.843	142
Ulva prolifera	Eukaryota;Plants;Green Algae	SAMN09766007	PRJNA484545	GCA_004138255.1	Scaffold	87.8893	597
Ulva prolifera	Eukaryota;Plants;Green Algae	SAMN18061642	PRJNA705045	GCA_023078555.1	Chromosome	88.9388	51
uncultured Bathycoccus	Eukaryota;Plants;Green Algae	SAMN02981353	PRJNA68167	GCA_000259855.1	Contig	5.18308	185
Volvox africanus	Eukaryota;Plants;Green Algae	SAMD00239601	PRJDB10402	GCA_019650175.1	Contig	129.328	448
Volvox carteri f. nagariensis	Eukaryota;Plants;Green Algae	SAMN02953753	PRJNA13109	GCA_000143455.1	Scaffold	137.684	1251
Volvox reticuliferus	Eukaryota;Plants;Green Algae	SAMD00239600	PRJDB10402	GCA_019650235.1	Contig	133.065	200
Volvox reticuliferus	Eukaryota;Plants;Green Algae	SAMD00239599	PRJDB10402	GCA_019650255.1	Contig	133.962	230
Yamagishiella unicocca	Eukaryota;Plants;Green Algae	SAMD00056693	PRJDB5042	GCA_003116995.1	Contig	134.235	1461
Yamagishiella unicocca	Eukaryota;Plants;Green Algae	SAMD00056694	PRJDB5042	GCA_003117035.1	Contig	140.837	1897
Mesostigma viride	Eukaryota;Plants;Green Algae	SAMN10351692	PRJNA498917	GCA_009103195.1	Scaffold	281.4	6924
Mesostigma viride	Eukaryota;Plants;Green Algae	SAMN10417482	PRJNA505414	GCA_009746045.1	Scaffold	441.7	2352
Chlorokybus atmophyticus	Eukaryota;Plants;Green Algae	SAMN10351691	PRJNA498917	GCA_009103225.1	Scaffold	74.3	3809
Spirogloea muscicola	Eukaryota;Plants;Green Algae	SAMN11774797	PRJNA543679	GCA_009602725.1	Scaffold	170.8	17449
Mesotaenium endlicherianum	Eukaryota;Plants;Green Algae	SAMN11774796	PRJNA543678	GCA_009602735.1	Scaffold	173.8	13861
