# Supplementary material for: A large-scale assessment of the quality of plant genome assemblies using the LTR assembly index
Source: AoB Plants. 2023 Apr 4;15(3):plad015. doi: 10.1093/aobpla/plad015 (PMC10184434; doi:10.1093/aobpla/plad015)
Supplement: plad015_suppl_Supplementary_Table_S2 [file plad015_suppl_supplementary_table_s2.xlsx]

## Sheet: Diploids
Table S2: LAI values of all studied genomes
Species name	GenBank assembly accession	Genome/subgenome	Genome start (bp)	Genome end (bp)	Intact LTR-RT	Total LTR	Raw LAI	LAI	Sequence status
Jatropha curcas	GCA_000208675.2	whole_genome	1	297660620	0.0012	0.2188	0.55	0	draft genome
Cajanus cajan	GCA_000230855.2	whole_genome	1	648281402	0.0015	0.1908	0.8	0	draft genome
Tarenaya hassleriana	GCA_000463585.1	whole_genome	1	249929577	0.0113	0.3039	3.73	0	draft genome
Manihot esculenta subsp. flabellifolia	GCA_000737105.1	whole_genome	1	390835892	0.001	0.1799	0.57	0	draft genome
Erigeron canadensis	GCA_000775935.1	whole_genome	1	326165195	0.0012	0.079	1.54	0	draft genome
Ipomoea trifida	GCA_000981105.1	whole_genome	1	712155424	0.001	0.0846	1.14	0	draft genome
Cucumis sativus	GCA_001483825.3	whole_genome	1	342288021	0.0125	0.2307	5.43	0	draft genome
Cannabis sativa subsp. indica	GCA_001510005.1	whole_genome	1	595358288	0.0013	0.4132	0.32	0	draft genome
Dorcoceras hygrometricum	GCA_001598015.1	whole_genome	1	1521360707	0.0084	0.7422	1.13	0	draft genome
Saccharum hybrid cultivar SP80-3280	GCA_002018215.1	whole_genome	1	1169948913	0.0046	0.4563	1.01	0	draft genome
Prunus avium	GCA_002207925.1	whole_genome	1	272361615	0.0059	0.1873	3.14	0	draft genome
Dioscorea cayenensis subsp. rotundata	GCA_002260665.1	whole_genome	1	730210118	0.0019	0.3582	0.53	0	draft genome
Mimosa pudica	GCA_003254945.1	whole_genome	1	557202335	0.0096	0.2751	3.49	0	draft genome
Cicer arietinum	GCA_006345785.1	whole_genome	1	347247283	0.0011	0.134	0.81	0	draft genome
Vachellia collinsii	GCA_006871305.1	whole_genome	1	461064704	0.0043	0.2195	1.95	0	draft genome
Thalictrum thalictroides	GCA_013358455.1	whole_genome	1	243091176	0.0011	0.1538	0.71	0	draft genome
Flaveria bidentis	GCA_018326385.1	whole_genome	1	1020231419	0.0028	0.6319	0.44	0	draft genome
Pugionium dolabratum	GCA_018901945.1	whole_genome	1	439653899	0.017	0.518	3.28	0	draft genome
Bruguiera sexangula	GCA_020141445.1	whole_genome	1	260518658	0.0038	0.1723	2.19	0	draft genome
Typha latifolia	GCA_020740505.1	whole_genome	1	287194721	0.0087	0.2609	3.32	0	draft genome
Bruguiera gymnorhiza	GCA_020883675.1	whole_genome	1	308311803	0.0141	0.313	4.51	0	draft genome
Bruguiera hainesii	GCA_023213335.1	whole_genome	1	279939462	0.0038	0.2327	1.64	0	draft genome
Bruguiera gymnorhiza	GCA_023213355.1	whole_genome	1	289032567	0.0029	0.251	1.16	0	draft genome
Vanilla planifolia	GCA_023853775.1	whole_genome	1	1967633668	0.0044	0.4104	1.06	0	draft genome
Themeda triandra	GCA_025603265.1	whole_genome	1	704812868	0.0165	0.3365	4.92	0	draft genome
Triticum dicoccoides	GCA_900323635.1	whole_genome	1	434779367	0.0016	0.4519	0.35	0	draft genome
Lathyrus sativus	GCA_902207245.1	whole_genome	1	8119118376	0.0085	0.6225	1.37	0	draft genome
Aegilops longissima	GCA_904067125.1	whole_genome	1	6689482705	0.0348	0.6766	5.14	0	draft genome
Juncus effusus	GCA_946800655.1	whole_genome	1	243591218	0.0149	0.2742	5.43	0	draft genome
Dianthus caryophyllus	GCA_000512335.1	whole_genome	1	567661845	0.0095	0.3314	2.86	0.05	draft genome
Arachis duranensis	GCA_001687015.1	whole_genome	1	1075955319	0.0068	0.5146	1.33	0.05	draft genome
Begonia fuchsioides	GCA_003255005.1	whole_genome	1	373914052	0.01	0.3652	2.74	0.07	draft genome
Solanum americanum	GCA_900188835.1	whole_genome	1	9835757	0.0135	0.2327	5.81	0.18	draft genome
Eutrema salsugineum	GCA_000325905.2	whole_genome	1	231893041	0.0106	0.2338	4.53	0.2	draft genome
Phoenix dactylifera	GCA_000413155.1	whole_genome	1	555607186	0.0016	0.2046	0.79	0.24	draft genome
Lupinus albus	GCA_010261695.1	whole_genome	1	558896430	0.0235	0.3975	5.91	0.28	draft genome
Triticum dicoccoides	GCA_900323645.1	whole_genome	1	392684420	0.0019	0.4825	0.4	0.4	draft genome
Pyrus x bretschneideri	GCA_000315295.1	whole_genome	1	508550595	0.0169	0.3818	4.42	0.44	draft genome
Flaveria brownii	GCA_018326445.1	whole_genome	1	924089419	0.001	0.4039	0.25	0.49	draft genome
Cydonia oblonga	GCA_015708375.1	whole_genome	1	488422409	0.002	0.2588	0.78	0.58	draft genome
Pugionium cornutum	GCA_018901935.1	whole_genome	1	550389588	0.0297	0.601	4.94	0.6	draft genome
Trifolium subterraneum	GCA_001742945.1	whole_genome	1	471834188	0.0063	0.2498	2.53	0.62	draft genome
Trifolium occidentale	GCA_012979555.1	whole_genome	1	500542700	0.0057	0.1687	3.38	0.64	draft genome
Asparagus kiusianus	GCA_022839555.1	whole_genome	1	1567276205	0.0185	0.6415	2.88	0.72	draft genome
Prunus avium	GCA_013416215.1	whole_genome	1	271648924	0.0021	0.1032	2.05	0.92	draft genome
Oryza sativa Indica Group	GCA_000004655.2	whole_genome	1	426337286	0.0077	0.2516	3.06	0.94	draft genome
Asparagus kiusianus	GCA_022839415.1	whole_genome	1	1618519636	0.0213	0.6335	3.35	0.98	draft genome
Asparagus kiusianus	GCA_022839475.1	whole_genome	1	1567596515	0.0184	0.6399	2.88	0.98	draft genome
Dioscorea alata	GCA_002904275.2	whole_genome	1	620909442	0.007	0.3859	1.82	1.13	draft genome
Ceriops zippeliana	GCA_020617695.1	whole_genome	1	240213192	0.0024	0.2803	0.87	1.13	draft genome
Hordeum vulgare subsp. vulgare	GCA_012180865.1	whole_genome	1	10245194	0.0054	0.1442	3.71	1.16	draft genome
Spinacia oleracea	GCA_000510995.2	whole_genome	1	493771890	0.0034	0.2349	1.46	1.2	draft genome
Triticum turgidum subsp. durum	GCA_023384775.1	whole_genome	1	731338476	0.0269	0.7181	3.74	1.27	draft genome
Sesamum indicum	GCA_000975565.1	whole_genome	1	340463922	0.0017	0.1071	1.63	1.3	draft genome
Cucumis melo	GCA_025177605.1	whole_genome	1	438252206	0.024	0.3467	6.93	1.3	draft genome
Chamaecrista fasciculata	GCA_003254925.1	whole_genome	1	429102545	0.0133	0.3693	3.59	1.34	draft genome
Leavenworthia alabamica	GCA_000411055.1	whole_genome	1	173431618	0.0024	0.0571	4.29	1.45	draft genome
Rosa multiflora	GCA_002564525.1	whole_genome	1	739637845	0.0146	0.3382	4.33	1.63	draft genome
Lepidium campestre	GCA_009757365.2	whole_genome	1	218996542	0.0032	0.1326	2.4	1.63	draft genome
Cicer arietinum	GCA_000347275.4	whole_genome	1	511683526	0.003	0.2512	1.2	1.64	draft genome
Fagus crenata	GCA_014362285.1	whole_genome	1	799350261	0.0165	0.2264	7.31	1.68	draft genome
Nissolia schottii	GCA_003254905.1	whole_genome	1	466098644	0.0107	0.3303	3.25	1.73	draft genome
Jatropha curcas	GCA_000696525.1	whole_genome	1	318363250	0.0029	0.1197	2.39	1.83	draft genome
Cicer arietinum	GCA_006151565.1	whole_genome	1	347246965	0.0014	0.1358	1	1.88	draft genome
Spinacia oleracea	GCA_002007265.1	whole_genome	1	869946296	0.0473	0.6191	7.64	2.01	draft genome
Oryza sativa Indica Group	GCA_001611195.1	whole_genome	1	351225022	0.0054	0.2023	2.65	2.05	draft genome
Malus domestica	GCA_000148765.2	whole_genome	1	1874368306	0.0037	0.1482	2.51	2.06	draft genome
Solanum americanum	GCA_900198685.1	whole_genome	1	8307997	0.0105	0.1362	7.7	2.07	draft genome
Beta vulgaris subsp. vulgaris	GCA_000397105.1	whole_genome	1	426675219	0.0022	0.1704	1.31	2.08	draft genome
Prunus avium	GCA_012349055.1	whole_genome	1	280327225	0.0119	0.2092	5.67	2.14	draft genome
Cardamine resedifolia	GCA_014578085.1	whole_genome	1	192817588	0.0028	0.1671	1.7	2.14	draft genome
Brassica cretica	GCA_003260695.2	whole_genome	1	202548557	0.0052	0.2265	2.28	2.16	draft genome
Ipomoea batatas	GCA_002525835.2	whole_genome	1	837013208	0.0047	0.2046	2.31	2.17	draft genome
Carica papaya	GCA_021527605.1	whole_genome	1	350832715	0.0059	0.3691	1.6	2.21	draft genome
Anethum foeniculum	GCA_003724115.2	whole_genome	1	1011385054	0.0018	0.2807	0.65	2.26	draft genome
Raphanus sativus	GCA_002197605.1	whole_genome	1	382790416	0.0196	0.2441	8.03	2.4	draft genome
Silene latifolia subsp. alba	GCA_001412135.1	whole_genome	1	665278925	0.0028	0.0914	3.05	2.41	draft genome
Hevea brasiliensis	GCA_001654055.1	whole_genome	1	1373527118	0.0159	0.6902	2.3	2.43	draft genome
Arabis alpina	GCA_014578035.1	whole_genome	1	268460356	0.0042	0.2134	1.96	2.51	draft genome
Triticum dicoccoides	GCA_900323615.1	whole_genome	1	477082850	0.0012	0.3235	0.36	2.54	draft genome
Fagopyrum esculentum	GCA_001661195.1	whole_genome	1	1177687305	0.0014	0.3567	0.39	2.67	draft genome
Brassica cretica	GCA_003260635.2	whole_genome	1	208273182	0.0064	0.2163	2.95	2.79	draft genome
Pistacia integerrima	GCA_026122755.1	whole_genome	1	460817029	0.0143	0.4059	3.53	2.8	draft genome
Triticum turgidum subsp. durum	GCA_023384755.1	whole_genome	1	726871545	0.0338	0.7312	4.62	2.81	draft genome
Cucumis sativus	GCA_016163745.1	whole_genome	1	240112300	0.0131	0.1542	8.47	2.84	draft genome
Brassica cretica	GCA_003260655.2	whole_genome	1	332349879	0.0094	0.2573	3.65	2.88	draft genome
Hordeum vulgare subsp. vulgare	GCA_901482405.1	whole_genome	1	4833791107	0.0343	0.7511	4.56	2.97	draft genome
Citrus sinensis	GCA_000317415.1	whole_genome	1	327829540	0.0096	0.266	3.61	3.07	draft genome
Arabidopsis halleri subsp. gemmifera	GCA_900078215.1	whole_genome	1	196243198	0.0074	0.0866	8.55	3.15	draft genome
Punica granatum	GCA_002201585.1	whole_genome	1	296383220	0.0071	0.2516	2.82	3.25	draft genome
Arabis alpina	GCA_000733195.1	whole_genome	1	308032609	0.0105	0.2636	3.98	3.27	draft genome
Hordeum vulgare subsp. vulgare	GCA_012184465.1	whole_genome	1	84045158	0.0012	0.0563	2.09	3.28	draft genome
Barbarea vulgaris	GCA_001920985.1	whole_genome	1	167352128	0.0018	0.061	2.99	3.46	draft genome
Oryza longistaminata	GCA_001514335.2	whole_genome	1	362063720	0.0041	0.1659	2.45	3.58	draft genome
Prunus persica	GCA_019209885.1	whole_genome	1	192852249	0.0013	0.0539	2.47	3.67	draft genome
Rosa x damascena	GCA_001662545.1	whole_genome	1	711719955	0.013	0.3455	3.75	3.69	draft genome
Brassica cretica	GCA_003260675.2	whole_genome	1	288739113	0.0097	0.2904	3.35	3.69	draft genome
Arabidopsis lyrata subsp. petraea	GCA_900205625.1	whole_genome	1	175182717	0.007	0.0792	8.85	3.7	draft genome
Zostera marina	GCA_001185155.1	whole_genome	1	203913826	0.0209	0.414	5.04	3.75	draft genome
Brassica oleracea var. oleracea	GCA_000695525.1	whole_genome	1	488954160	0.0111	0.2234	4.95	3.85	draft genome
Erythroxylum havanense	GCA_024752395.1	whole_genome	1	823403505	0.001	0.2169	0.46	3.85	draft genome
Hordeum vulgare subsp. vulgare	GCA_903970725.1	whole_genome	1	4837636723	0.0378	0.7232	5.23	3.85	draft genome
Daucus carota subsp. sativus	GCA_001625215.1	whole_genome	1	421539040	0.0208	0.2926	7.12	3.91	draft genome
Sonneratia alba	GCA_900003875.1	whole_genome	1	205277765	0.0041	0.1116	3.68	4.04	draft genome
Cicer arietinum	GCA_000331145.1	whole_genome	1	530893862	0.0071	0.3051	2.34	4.05	draft genome
Flaveria robusta	GCA_018326485.1	whole_genome	1	518930416	0.0048	0.2674	1.8	4.07	draft genome
Populus euphratica	GCA_000495115.1	whole_genome	1	496032534	0.0046	0.2825	1.64	4.09	draft genome
Brassica napus	GCA_000686985.2	whole_genome	1	976190593	0.022	0.3098	7.09	4.12	draft genome
Corchorus olitorius	GCA_002141455.1	whole_genome	1	377376943	0.0173	0.3352	5.15	4.16	draft genome
Ricinus communis	GCA_000151685.2	whole_genome	1	350621860	0.0138	0.3028	4.56	4.24	draft genome
Citrus medica	GCA_002013955.2	whole_genome	1	406057947	0.0169	0.2736	6.19	4.25	draft genome
Diplotaxis tenuifolia	GCA_014822095.1	whole_genome	1	424255505	0.0045	0.1514	2.99	4.25	draft genome
Sinapis alba	GCA_012274485.2	whole_genome	1	449668332	0.0208	0.3553	5.84	4.29	draft genome
Ipomoea triloba	GCA_003576645.1	whole_genome	1	461989178	0.0212	0.3487	6.07	4.33	draft genome
Citrus reticulata	GCA_003258625.1	whole_genome	1	344273335	0.016	0.2985	5.35	4.4	draft genome
Physaria fendleri	GCA_900406525.1	whole_genome	1	331341781	0.0029	0.1098	2.65	4.43	draft genome
Gossypium arboreum	GCA_000612285.2	whole_genome	1	1694437502	0.0233	0.6671	3.5	4.52	draft genome
Prunus persica	GCA_000218195.1	whole_genome	1	211307820	0.0028	0.0973	2.85	4.53	draft genome
Oryza sativa	GCA_936157035.1	whole_genome	1	427931591	0.0132	0.2526	5.23	4.55	draft genome
Triticum turgidum	GCA_023384795.1	whole_genome	1	727305363	0.0458	0.7436	6.16	4.58	draft genome
Pharnaceum exiguum	GCA_900322385.1	whole_genome	1	287973299	0.0011	0.0805	1.4	4.61	draft genome
Isatis lusitanica	GCA_900406415.1	whole_genome	1	203919019	0.0036	0.0912	3.99	4.61	draft genome
Xylocarpus granatum	GCA_019650275.1	whole_genome	1	231897930	0.0115	0.1734	6.64	4.62	draft genome
Raphanus sativus	GCA_000715565.1	whole_genome	1	402327938	0.004	0.0827	4.89	4.63	draft genome
Pueraria montana var. thomsonii	GCA_019096045.1	whole_genome	1	1386382709	0.0435	0.4232	10.28	4.65	draft genome
Hordeum vulgare subsp. vulgare	GCA_907165075.1	whole_genome	1	4439131385	0.0418	0.7768	5.38	4.65	draft genome
Prunus persica	GCA_000218215.1	whole_genome	1	207185081	0.0047	0.1343	3.47	4.66	draft genome
Saccharum spontaneum	GCA_900500655.1	whole_genome	1	3924189457	0.0374	0.5488	6.81	4.66	draft genome
Pueraria montana	GCA_025177575.1	whole_genome	1	978589990	0.0367	0.4071	9.01	4.7	draft genome
Medicago truncatula	GCA_002251955.1	whole_genome	1	426023721	0.0133	0.2219	5.98	4.71	draft genome
Erythroxylum areolatum	GCA_024520975.1	whole_genome	1	1181221997	0.0011	0.2391	0.46	4.72	draft genome
Asparagus officinalis	GCA_001876935.1	whole_genome	1	1187538024	0.0256	0.6436	3.98	4.74	draft genome
Flaveria robusta	GCA_025506415.1	whole_genome	1	551455089	0.0302	0.3701	8.17	4.77	draft genome
Juglans microcarpa	GCA_003123845.1	whole_genome	1	913972398	0.0101	0.2866	3.52	4.79	draft genome
Vigna unguiculata	GCA_003958685.2	whole_genome	1	597519742	0.0088	0.3014	2.91	4.81	draft genome
Alnus glutinosa	GCA_003254965.1	whole_genome	1	611874127	0.0052	0.2573	2.01	4.86	draft genome
Arabidopsis arenosa	GCA_902996965.1	whole_genome	1	164833954	0.0058	0.0556	10.49	4.86	draft genome
Cicer reticulatum	GCA_002896235.1	whole_genome	1	715406915	0.0161	0.4277	3.76	4.94	draft genome
Oryza sativa Indica Group	GCA_019338905.1	whole_genome	1	378288384	0.0081	0.2303	3.54	4.96	draft genome
Oryza sativa	GCA_936154975.1	whole_genome	1	419189211	0.0133	0.2509	5.3	4.98	draft genome
Amaranthus palmeri	GCA_025765695.1	whole_genome	1	541080428	0.016	0.3063	5.22	4.99	draft genome
Oryza sativa Indica Group	GCA_001305255.1	whole_genome	1	352121023	0.006	0.1717	3.47	5	draft genome
Solanum americanum	GCA_900188885.1	whole_genome	1	7606604	0.0087	0.0818	10.63	5	draft genome
Glycine soja	GCA_000722935.2	whole_genome	1	863568428	0.0043	0.2163	2.01	5.01	draft genome
Nicotiana sylvestris	GCA_000393655.1	whole_genome	1	2221987173	0.011	0.6996	1.57	5.05	draft genome
Setaria italica	GCA_001652605.1	whole_genome	1	477541705	0.0188	0.353	5.33	5.05	draft genome
Humulus lupulus var. cordifolius	GCA_000830395.1	whole_genome	1	2049208583	0.002	0.5587	0.36	5.08	draft genome
Solanum stenotomum subsp. stenotomum	GCA_009849785.1	whole_genome	1	944999932	0.0053	0.4181	1.26	5.1	draft genome
Oryza sativa	GCA_936157125.1	whole_genome	1	419730278	0.0131	0.2578	5.08	5.17	draft genome
Phaseolus vulgaris	GCA_001517995.1	whole_genome	1	549748340	0.0099	0.3077	3.21	5.23	draft genome
Macleaya cordata	GCA_002174775.1	whole_genome	1	377833576	0.0139	0.3007	4.62	5.25	draft genome
Psidium friedrichsthalianum	GCA_019149425.1	whole_genome	1	417644321	0.0032	0.2211	1.43	5.26	draft genome
Oryza sativa	GCA_936150925.1	whole_genome	1	427606848	0.0137	0.2559	5.36	5.31	draft genome
Cajanus cajan	GCA_000340665.2	whole_genome	1	590369945	0.0146	0.4133	3.54	5.36	draft genome
Cynara cardunculus var. scolymus	GCA_001531365.2	whole_genome	1	724962400	0.0087	0.453	1.91	5.41	draft genome
Citrus cavaleriei	GCA_002013975.2	whole_genome	1	357621245	0.0202	0.2634	7.68	5.42	draft genome
Fragaria x ananassa	GCA_019650335.1	whole_genome	1	1406430992	0.0309	0.3103	9.96	5.44	draft genome
Vachellia pachyceras	GCA_025593235.1	whole_genome	1	1043327538	0.0055	0.2595	2.13	5.44	draft genome
Oryza sativa Japonica Group	GCA_000149285.1	whole_genome	1	391147533	0.0088	0.2289	3.84	5.45	draft genome
Eucalyptus camaldulensis	GCA_000260855.1	whole_genome	1	654922307	0.0022	0.1888	1.15	5.45	draft genome
Cucumis sativus	GCA_016161785.1	whole_genome	1	251093972	0.0141	0.1682	8.38	5.51	draft genome
Isatis tinctoria	GCA_900406385.1	whole_genome	1	244177058	0.0041	0.0957	4.26	5.54	draft genome
Eleusine coracana subsp. coracana	GCA_002180455.1	whole_genome	1	1195986209	0.0027	0.3807	0.71	5.58	draft genome
Glycine max	GCA_001269945.2	whole_genome	1	927705949	0.0216	0.3652	5.91	5.6	draft genome
Biscutella auriculata	GCA_900406285.1	whole_genome	1	384769842	0.0044	0.1985	2.23	5.6	draft genome
Arachis duranensis	GCA_000817695.3	whole_genome	1	1081735204	0.0196	0.5065	3.87	5.67	draft genome
Boechera retrofracta	GCA_015832515.1	whole_genome	1	216212429	0.0207	0.2163	9.58	5.7	draft genome
Citrullus lanatus	GCA_004801215.2	whole_genome	1	397829775	0.0071	0.3341	2.12	5.72	draft genome
Hevea brasiliensis	GCA_002003025.1	whole_genome	1	1256269253	0.0011	0.594	0.18	5.81	draft genome
Cuscuta campestris	GCA_900332095.2	whole_genome	1	476794675	0.0145	0.3198	4.53	5.82	draft genome
Gossypium hirsutum	GCA_000987745.1	whole_genome	1	2189140010	0.0232	0.6617	3.5	5.83	draft genome
Aethionema arabicum	GCA_000411095.1	whole_genome	1	192487774	0.0024	0.063	3.74	5.85	draft genome
Coffea canephora	GCA_900059795.1	whole_genome	1	568611505	0.0183	0.3476	5.26	5.88	draft genome
Pterocarya stenoptera	GCA_003123785.1	whole_genome	1	955600900	0.0125	0.2857	4.38	5.91	draft genome
Cajanus cajan	GCA_015227855.1	whole_genome	1	586183723	0.0145	0.4103	3.54	5.92	draft genome
Marchantia polymorpha	GCA_003032435.1	whole_genome	1	225760816	0.0037	0.1566	2.34	5.93	draft genome
Erythroxylum guanchezii	GCA_025629825.1	whole_genome	1	729564041	0.0036	0.3371	1.06	5.96	draft genome
Solanum melongena	GCA_000787875.1	whole_genome	1	833080760	0.0017	0.4873	0.35	5.98	draft genome
Humulus lupulus var. lupulus	GCA_000831365.1	whole_genome	1	2049208583	0.002	0.5572	0.36	5.99	draft genome
Solanum verrucosum	GCA_900185195.1	whole_genome	1	740946141	0.0127	0.4504	2.82	6.01	draft genome
Ensete ventricosum	GCA_000818735.3	whole_genome	1	451279456	0.0016	0.3949	0.4	6.03	draft genome
Gossypium thurberi	GCA_004027125.1	whole_genome	1	582006748	0.0011	0.2629	0.4	6.03	draft genome
Lophocereus schottii	GCA_002740545.1	whole_genome	1	797925904	0.0013	0.3022	0.43	6.06	draft genome
Ensete ventricosum	GCA_001884805.1	whole_genome	1	429479738	0.0019	0.3762	0.5	6.13	draft genome
Salix suchowensis	GCA_025604615.1	whole_genome	1	300095683	0.0077	0.1573	4.89	6.14	draft genome
Prunus persica	GCA_000218175.1	whole_genome	1	214225038	0.0072	0.1599	4.48	6.15	draft genome
Catharanthus roseus	GCA_000949345.1	whole_genome	1	522653749	0.0016	0.2976	0.52	6.15	draft genome
Nasturtium officinale	GCA_900406445.1	whole_genome	1	216122097	0.0043	0.137	3.12	6.17	draft genome
Solanum verrucosum	GCA_900185145.1	whole_genome	1	730142347	0.0128	0.4511	2.85	6.19	draft genome
Thuidium tamariscinum	GCA_947034885.1	whole_genome	1	266793334	0.0047	0.1626	2.92	6.19	draft genome
Gastrodia elata f. glauca	GCA_002966915.1	whole_genome	1	1060984162	0.0032	0.5635	0.57	6.2	draft genome
Erythroxylum oxycarpum	GCA_025629785.1	whole_genome	1	651926524	0.0012	0.2052	0.57	6.2	draft genome
Oryza sativa	GCA_936145055.1	whole_genome	1	427369838	0.0145	0.2502	5.79	6.21	draft genome
Solanum pennellii	GCA_000577875.1	whole_genome	1	720458090	0.0025	0.4155	0.6	6.23	draft genome
Solanum pennellii	GCA_000820945.1	whole_genome	1	720458090	0.0025	0.4155	0.6	6.23	draft genome
Ensete ventricosum	GCA_000331365.3	whole_genome	1	437268592	0.0025	0.3899	0.64	6.27	draft genome
Camellia sinensis	GCA_004153795.1	whole_genome	1	3105370065	0.0186	0.6561	2.84	6.27	draft genome
Musa itinerans	GCA_001649415.1	whole_genome	1	455349267	0.0018	0.2765	0.65	6.28	draft genome
Coffea eugenioides	GCA_003713205.1	whole_genome	1	699903961	0.0622	0.529	11.75	6.29	draft genome
Erythroxylum orinocense	GCA_025531955.1	whole_genome	1	682534926	0.0013	0.2002	0.66	6.29	draft genome
Carica papaya	GCA_000150535.1	whole_genome	1	370418818	0.0014	0.2163	0.67	6.3	draft genome
Morella rubra	GCA_003952965.2	whole_genome	1	313008583	0.0098	0.1816	5.4	6.31	draft genome
Erythroxylum baracoense	GCA_025629805.1	whole_genome	1	674802793	0.0018	0.2653	0.68	6.31	draft genome
Phoenix roebelenii	GCA_025769935.1	whole_genome	1	471678481	0.0011	0.1646	0.69	6.32	draft genome
Carex kokanica	GCA_025461125.1	whole_genome	1	673403748	0.0357	0.3168	11.25	6.35	draft genome
Medicago truncatula	GCA_002251935.1	whole_genome	1	394058814	0.0131	0.2111	6.2	6.37	draft genome
Handroanthus guayacan	GCA_014898755.1	whole_genome	1	339772324	0.0014	0.1853	0.74	6.37	draft genome
Ananas comosus	GCA_001661175.1	whole_genome	1	524069662	0.0252	0.4848	5.2	6.38	draft genome
Durio zibethinus	GCA_002303985.1	whole_genome	1	715230256	0.0059	0.3893	1.51	6.38	draft genome
Solanum tuberosum subsp. andigenum	GCA_009849725.1	whole_genome	1	991109043	0.0029	0.3833	0.75	6.38	draft genome
Oryza coarctata	GCA_009761635.1	whole_genome	1	569985523	0.0014	0.178	0.77	6.4	draft genome
Phaseolus vulgaris	GCA_000499845.1	whole_genome	1	521076696	0.0098	0.3417	2.86	6.41	draft genome
Dichanthelium oligosanthes	GCA_001633215.2	whole_genome	1	589166415	0.0023	0.2989	0.78	6.41	draft genome
Boehmeria nivea	GCA_002806895.1	whole_genome	1	316026324	0.0059	0.1734	3.4	6.42	draft genome
Aquilaria agallochum	GCA_000696445.1	whole_genome	1	726710453	0.0052	0.4083	1.28	6.43	draft genome
Solanum verrucosum	GCA_900185315.1	whole_genome	1	710406915	0.0114	0.4563	2.49	6.43	draft genome
Solanum arcanum	GCA_000612985.1	whole_genome	1	665186956	0.003	0.376	0.81	6.44	draft genome
Vitis rotundifolia	GCA_015341995.1	whole_genome	1	462819886	0.001	0.1229	0.83	6.46	draft genome
Rhododendron ferrugineum	GCA_025642025.1	whole_genome	1	464682895	0.0015	0.1287	1.19	6.46	draft genome
Solanum verrucosum	GCA_900185265.1	whole_genome	1	729310340	0.0128	0.4526	2.84	6.47	draft genome
Kewa caespitosa	GCA_900322205.1	whole_genome	1	664628834	0.001	0.1246	0.84	6.47	draft genome
Pontederia paniculata	GCA_001647135.1	whole_genome	1	571388321	0.0021	0.2476	0.85	6.48	draft genome
Fraxinus anomala	GCA_903798345.1	whole_genome	1	655756233	0.0019	0.2177	0.86	6.49	draft genome
Vigna angularis var. angularis	GCA_000465365.1	whole_genome	1	291823841	0.0029	0.1824	1.6	6.5	draft genome
Marchantia polymorpha subsp. ruderalis	GCA_019973755.1	whole_genome	1	4523046	0.0123	0.4128	2.99	6.5	draft genome
Salvia hispanica	GCA_023119035.1	whole_genome	1	321318253	0.0154	0.2486	6.19	6.5	draft genome
Erythroxylum squamatum	GCA_025629845.1	whole_genome	1	552878497	0.0014	0.1597	0.87	6.5	draft genome
Solanum lycopersicum	GCA_000181095.1	whole_genome	1	540588968	0.0031	0.3551	0.88	6.51	draft genome
Centella asiatica	GCA_014636745.1	whole_genome	1	430216894	0.0118	0.4233	2.79	6.51	draft genome
Thlaspi arvense	GCA_000956625.1	whole_genome	1	343012389	0.0085	0.4456	1.91	6.52	draft genome
Corchorus olitorius	GCA_001974825.2	whole_genome	1	334898824	0.0238	0.3486	6.83	6.53	draft genome
Arbutus unedo	GCA_014822125.1	whole_genome	1	452681481	0.0011	0.1146	0.93	6.56	draft genome
Phaseolus vulgaris	GCA_015708805.1	whole_genome	1	423735710	0.0024	0.2121	1.12	6.56	draft genome
Rhazya stricta	GCA_001752375.1	whole_genome	1	274354041	0.0013	0.1383	0.94	6.57	draft genome
Lupinus angustifolius	GCA_000338175.1	whole_genome	1	523297923	0.0014	0.1428	0.95	6.58	draft genome
Oryza sativa Indica Group	GCA_000725085.2	whole_genome	1	389752640	0.0049	0.229	2.14	6.6	draft genome
Solanum bukasovii	GCA_009849815.1	whole_genome	1	1144308148	0.0066	0.4405	1.5	6.6	draft genome
Chenopodium suecicum	GCA_001687025.1	whole_genome	1	536949264	0.0133	0.4166	3.18	6.62	draft genome
Solanum habrochaites	GCA_000577655.1	whole_genome	1	724284658	0.0039	0.3874	1	6.63	draft genome
Herrania umbratica	GCA_002168275.2	whole_genome	1	234039246	0.001	0.1002	1	6.63	draft genome
Beta vulgaris subsp. maritima	GCA_005862445.2	whole_genome	1	608270492	0.0129	0.3113	4.16	6.64	draft genome
Artocarpus heterophyllus	GCA_020010975.1	whole_genome	1	843003381	0.004	0.3809	1.05	6.68	draft genome
Linum tenue	GCA_946150845.1	whole_genome	1	583920883	0.0167	0.3749	4.46	6.69	draft genome
Bruguiera hainesii	GCA_023213295.1	whole_genome	1	245499040	0.0037	0.11	3.38	6.7	draft genome
Isoetes engelmannii	GCA_011763485.2	whole_genome	1	640967017	0.001	0.0872	1.09	6.72	draft genome
Prunus mume	GCA_000346735.1	whole_genome	1	234030239	0.0061	0.1538	3.98	6.73	draft genome
Pleurozium schreberi	GCA_006891605.1	whole_genome	1	220032134	0.0013	0.1198	1.12	6.75	draft genome
Mucuna pruriens	GCA_003370565.1	whole_genome	1	397042285	0.0019	0.1622	1.15	6.78	draft genome
Solanum verrucosum	GCA_900185295.1	whole_genome	1	728860345	0.0129	0.4522	2.86	6.78	draft genome
Fraxinus latifolia	GCA_902829145.1	whole_genome	1	720060616	0.001	0.0878	1.16	6.79	draft genome
Lactuca sativa	GCA_900243165.1	whole_genome	1	2224429638	0.0324	0.7544	4.29	6.8	draft genome
Linum tenue	GCA_946150955.1	whole_genome	1	584402615	0.0166	0.3768	4.41	6.8	draft genome
Solanum commersonii	GCA_001239805.1	whole_genome	1	729602650	0.0051	0.4303	1.18	6.81	draft genome
Musa acuminata subsp. malaccensis	GCA_000313855.2	whole_genome	1	472231289	0.0035	0.2928	1.21	6.84	draft genome
Arabidopsis thaliana	GCA_933208065.1	whole_genome	1	138835578	0.0143	0.1905	7.51	6.85	draft genome
Cicer echinospermum	GCA_002896215.2	whole_genome	1	657413940	0.0235	0.4498	5.22	6.86	draft genome
Fraxinus americana	GCA_903798225.1	whole_genome	1	642567197	0.0017	0.1332	1.24	6.87	draft genome
Eutrema yunnanense	GCA_002933935.1	whole_genome	1	415364017	0.0405	0.4167	9.73	6.88	draft genome
Solanum americanum	GCA_900188785.1	whole_genome	1	7749213	0.0099	0.0789	12.52	6.89	draft genome
Raphanus sativus	GCA_000801105.2	whole_genome	1	426614037	0.0144	0.1363	10.54	6.9	draft genome
Carica papaya	GCA_001310045.1	whole_genome	1	8077450	0.004	0.3125	1.28	6.91	draft genome
Jatropha curcas	GCA_014843425.1	whole_genome	1	266964007	0.0027	0.2053	1.31	6.94	draft genome
Ceriops decandra	GCA_020615895.1	whole_genome	1	224289561	0.0022	0.1673	1.31	6.94	draft genome
Nicotiana tabacum	GCA_000715135.1	whole_genome	1	3643471356	0.0127	0.7507	1.69	6.95	draft genome
Syntrichia caninervis	GCA_016097705.1	whole_genome	1	329824126	0.0023	0.1748	1.33	6.96	draft genome
Nicotiana tomentosiformis	GCA_000390325.2	whole_genome	1	1688466321	0.0097	0.7192	1.35	6.98	draft genome
Kandelia obovata	GCA_021464305.1	whole_genome	1	190319782	0.0013	0.072	1.84	7	draft genome
Bruguiera cylindrica	GCA_023213415.1	whole_genome	1	235931848	0.0035	0.1569	2.21	7.01	draft genome
Amphibolis antarctica	GCA_024699675.1	whole_genome	1	244675974	0.0034	0.239	1.4	7.03	draft genome
Jatropha curcas	GCA_004143595.1	whole_genome	1	265767167	0.0027	0.1922	1.41	7.04	draft genome
Sedum album	GCA_006409495.1	whole_genome	1	302250854	0.0361	0.3008	12.01	7.04	draft genome
Capsicum annuum	GCA_000710875.1	whole_genome	1	2935884163	0.0097	0.6732	1.44	7.07	draft genome
Capsicum chinense	GCA_002271895.2	whole_genome	1	3070910353	0.0098	0.6706	1.46	7.09	draft genome
Oryza sativa	GCA_936157615.1	whole_genome	1	419096195	0.0153	0.2592	5.89	7.09	draft genome
Cicer reticulatum	GCA_003689015.2	whole_genome	1	416904123	0.0031	0.2051	1.49	7.12	draft genome
Benincasa hispida	GCA_009727055.1	whole_genome	1	912951219	0.0091	0.6132	1.49	7.12	draft genome
Cucumis sativus	GCA_016163735.1	whole_genome	1	247122018	0.0125	0.1616	7.73	7.13	draft genome
Zizania latifolia	GCA_000418225.1	whole_genome	1	603989347	0.0037	0.2424	1.51	7.14	draft genome
Persea americana var. drymifolia	GCA_008033785.1	whole_genome	1	820368745	0.0032	0.2123	1.51	7.14	draft genome
Marchantia polymorpha subsp. montivagans	GCA_011319375.1	whole_genome	1	224785171	0.012	0.2004	5.97	7.14	draft genome
Brassica napus	GCA_000751015.1	whole_genome	1	848200303	0.0175	0.2226	7.85	7.15	draft genome
Dendrobium catenatum	GCA_001605985.2	whole_genome	1	1104259548	0.0067	0.442	1.52	7.15	draft genome
Abrus pulchellus subsp. cantoniensis	GCA_023634445.1	whole_genome	1	381267853	0.0272	0.3221	8.44	7.15	draft genome
Quercus bicolor	GCA_025762765.1	whole_genome	1	811492352	0.0033	0.2165	1.53	7.16	draft genome
Dioscorea cayenensis subsp. rotundata	GCA_002260605.1	whole_genome	1	594227176	0.0047	0.2986	1.58	7.21	draft genome
Solanum verrucosum	GCA_900185225.1	whole_genome	1	730902742	0.011	0.4366	2.51	7.23	draft genome
Olea europaea var. sylvestris	GCA_002742605.1	whole_genome	1	1141145264	0.0201	0.4668	4.3	7.27	draft genome
Beta vulgaris subsp. vulgaris	GCA_000510485.1	whole_genome	1	463705922	0.0091	0.2574	3.55	7.28	draft genome
Cucumis sativus	GCA_016161885.1	whole_genome	1	238422448	0.0144	0.1623	8.86	7.28	draft genome
Abrus pulchellus subsp. cantoniensis	GCA_024086825.1	whole_genome	1	381267853	0.0272	0.3213	8.46	7.28	draft genome
Vigna angularis	GCA_001190045.1	whole_genome	1	467300602	0.0153	0.3215	4.75	7.32	draft genome
Carnegiea gigantea	GCA_002740515.1	whole_genome	1	980350675	0.0078	0.4565	1.71	7.34	draft genome
Corchorus capsularis	GCA_001974805.1	whole_genome	1	317178409	0.0252	0.3266	7.7	7.36	draft genome
Drosera capensis	GCA_001925005.1	whole_genome	1	263787800	0.0026	0.1481	1.74	7.37	draft genome
Oryza longistaminata	GCA_009805545.1	whole_genome	1	371348348	0.0045	0.173	2.63	7.37	draft genome
Beta vulgaris subsp. vulgaris	GCA_000510465.1	whole_genome	1	539552399	0.0098	0.2865	3.41	7.38	draft genome
Rhododendron williamsianum	GCA_009746105.1	whole_genome	1	532293122	0.0013	0.0762	1.76	7.39	draft genome
Medicago truncatula	GCA_002251925.1	whole_genome	1	427446903	0.0188	0.2564	7.32	7.41	draft genome
Rhizophora apiculata	GCA_900004065.1	whole_genome	1	232430847	0.0017	0.0969	1.79	7.42	draft genome
Gossypium raimondii	GCA_000331045.1	whole_genome	1	773767704	0.0079	0.4402	1.8	7.43	draft genome
Glycine soja	GCA_002907465.1	whole_genome	1	985259865	0.0279	0.3584	7.79	7.43	draft genome
Ipomoea purpurea	GCA_009835305.1	whole_genome	1	194325437	0.0018	0.0975	1.82	7.45	draft genome
Arabis alpina	GCA_000612745.1	whole_genome	1	171788040	0.001	0.0543	1.83	7.46	draft genome
Solanum americanum	GCA_900188895.1	whole_genome	1	7744730	0.0102	0.0781	13.09	7.46	draft genome
Apostasia shenzhenica	GCA_002786265.1	whole_genome	1	348733136	0.0037	0.2013	1.84	7.47	draft genome
Cucurbita argyrosperma subsp. argyrosperma	GCA_004115005.2	whole_genome	1	228920650	0.0038	0.2046	1.85	7.48	draft genome
Solanum x juzepczukii	GCA_009849685.1	whole_genome	1	1002422951	0.0082	0.4441	1.85	7.48	draft genome
Benincasa hispida	GCA_012071895.1	whole_genome	1	910653235	0.0115	0.6237	1.85	7.48	draft genome
Tagetes patula	GCA_026259685.1	whole_genome	1	434551858	0.002	0.1068	1.85	7.48	draft genome
Cucumis melo	GCA_000313045.1	whole_genome	1	374928489	0.0038	0.2021	1.87	7.5	draft genome
Momordica charantia	GCA_001995035.1	whole_genome	1	285613949	0.0037	0.1955	1.87	7.5	draft genome
Solanum pimpinellifolium	GCA_003660305.1	whole_genome	1	748693894	0.0075	0.4002	1.87	7.5	draft genome
Populus ilicifolia	GCA_015708895.1	whole_genome	1	399016331	0.0047	0.2522	1.87	7.5	draft genome
Erythranthe guttata	GCA_000504015.1	whole_genome	1	322166964	0.0501	0.3855	13.01	7.51	draft genome
Glycine max	GCA_015227745.1	whole_genome	1	1020982885	0.0424	0.4201	10.09	7.51	draft genome
Lunularia cruciata	GCA_021653935.1	whole_genome	1	583068608	0.0104	0.5515	1.88	7.51	draft genome
Vigna angularis var. angularis	GCA_001723775.1	whole_genome	1	444438822	0.005	0.2155	2.32	7.52	draft genome
Ziziphus jujuba	GCA_000826755.1	whole_genome	1	437753511	0.0104	0.2883	3.6	7.53	draft genome
Parasponia andersonii	GCA_002914805.1	whole_genome	1	475834238	0.0078	0.4082	1.91	7.54	draft genome
Kokia drynarioides	GCA_002814295.1	whole_genome	1	517429527	0.0075	0.3764	1.98	7.61	draft genome
Brassica oleracea var. capitata	GCA_000604025.1	whole_genome	1	514430932	0.0161	0.2494	6.45	7.62	draft genome
Solanum tuberosum	GCA_000226075.1	whole_genome	1	705934411	0.0087	0.4362	2	7.63	draft genome
Santalum album	GCA_002911635.1	whole_genome	1	196100524	0.0011	0.0537	2.02	7.65	draft genome
Nelumbo nucifera	GCA_003033685.1	whole_genome	1	817267751	0.0061	0.3007	2.02	7.65	draft genome
Nelumbo nucifera	GCA_000365185.2	whole_genome	1	804647751	0.0064	0.317	2.03	7.66	draft genome
Vanilla planifolia	GCA_016413885.1	whole_genome	1	744191894	0.0023	0.1124	2.03	7.66	draft genome
Beta vulgaris subsp. vulgaris	GCA_000510875.1	whole_genome	1	479876199	0.0114	0.2757	4.12	7.68	draft genome
Citrus sinensis	GCA_000695605.1	whole_genome	1	319225235	0.0033	0.1585	2.07	7.68	draft genome
Lupinus angustifolius	GCA_001865875.1	whole_genome	1	609203021	0.0086	0.4123	2.08	7.71	draft genome
Zoysia matrella	GCA_001602295.1	whole_genome	1	563438595	0.0056	0.2634	2.12	7.75	draft genome
Bassia scoparia	GCA_008642245.1	whole_genome	1	711356724	0.0063	0.2939	2.14	7.77	draft genome
Hordeum vulgare subsp. vulgare	GCA_026122295.1	whole_genome	1	454253769	0.0348	0.754	4.61	7.77	draft genome
Vanilla planifolia	GCA_016413895.1	whole_genome	1	736752966	0.0027	0.1263	2.16	7.79	draft genome
Nepenthes mirabilis	GCA_025585075.1	whole_genome	1	691409685	0.0091	0.4222	2.16	7.79	draft genome
Zoysia pacifica	GCA_001602315.1	whole_genome	1	397009957	0.0056	0.257	2.18	7.81	draft genome
Boechera divaricarpa	GCA_026122555.1	whole_genome	1	270803610	0.0261	0.252	10.37	7.81	draft genome
Aegilops tauschii subsp. strangulata	GCA_002575655.2	whole_genome	1	4223628083	0.1056	0.7951	13.28	7.85	draft genome
Senna tora	GCA_014851425.1	whole_genome	1	526356977	0.031	0.4835	6.4	7.87	draft genome
Pseudoturritis turrita	GCA_900406515.1	whole_genome	1	263513148	0.0053	0.2357	2.24	7.87	draft genome
Lupinus angustifolius	GCA_002285895.2	whole_genome	1	557908961	0.0088	0.3913	2.26	7.89	draft genome
Vigna radiata var. radiata	GCA_000741045.2	whole_genome	1	463637892	0.0083	0.2915	2.86	7.9	draft genome
Raddia distichophylla	GCA_005191435.1	whole_genome	1	580833421	0.0076	0.3344	2.28	7.91	draft genome
Raparia bulbosa	GCA_900406535.1	whole_genome	1	152783568	0.0045	0.0998	4.48	7.91	draft genome
Cannabis sativa	GCA_002090435.1	whole_genome	1	512174223	0.0501	0.6222	8.06	7.92	draft genome
Gossypium barbadense	GCA_002926015.1	whole_genome	1	775251585	0.0104	0.452	2.29	7.92	draft genome
Eleusine indica	GCA_022709325.1	whole_genome	1	485871440	0.01	0.4356	2.3	7.93	draft genome
Carex parvula	GCA_025461045.1	whole_genome	1	776830109	0.0329	0.3049	10.8	7.95	draft genome
Zoysia japonica	GCA_001602275.1	whole_genome	1	334384427	0.0057	0.2438	2.34	7.97	draft genome
Petunia secreta	GCA_018292955.1	whole_genome	1	914223778	0.0119	0.5093	2.34	7.97	draft genome
Theobroma cacao	GCA_000403535.1	whole_genome	1	345993675	0.0096	0.4063	2.35	7.98	draft genome
Oryza sativa	GCA_936153055.1	whole_genome	1	424149202	0.0132	0.2406	5.49	7.98	draft genome
Cucumis sativus	GCA_016161855.1	whole_genome	1	237397229	0.014	0.1595	8.75	7.99	draft genome
Eutrema heterophyllum	GCA_002933915.1	whole_genome	1	348971089	0.0335	0.3413	9.83	8	draft genome
Fragaria vesca subsp. vesca	GCA_000184155.1	whole_genome	1	214373013	0.0111	0.1468	7.58	8.08	draft genome
Cucumis sativus	GCA_016163705.1	whole_genome	1	239412104	0.0122	0.1506	8.09	8.08	draft genome
Avicennia marina	GCA_019155195.1	whole_genome	1	457335147	0.0054	0.22	2.45	8.08	draft genome
Populus x sibirica	GCA_019202695.1	whole_genome	1	818859589	0.0224	0.2897	7.74	8.12	draft genome
Stellera chamaejasme	GCA_024586325.1	whole_genome	1	439663718	0.0425	0.5198	8.17	8.12	draft genome
Ensete glaucum	GCA_021527575.1	whole_genome	1	494938021	0.0107	0.4264	2.5	8.13	draft genome
Spirodela polyrhiza	GCA_001981405.1	whole_genome	1	136670443	0.0023	0.0898	2.51	8.14	draft genome
Avicennia marina subsp. marina	GCA_900174615.1	whole_genome	1	458310972	0.0043	0.1724	2.51	8.14	draft genome
Cucurbita argyrosperma subsp. sororia	GCA_018691285.1	whole_genome	1	255122959	0.0058	0.2286	2.53	8.16	draft genome
Oryza rufipogon	GCA_000817225.2	whole_genome	1	339176937	0.005	0.1844	2.71	8.17	draft genome
Spirodela polyrhiza	GCA_900536055.1	whole_genome	1	142661126	0.0024	0.0912	2.59	8.22	draft genome
Theobroma cacao	GCA_000208745.2	whole_genome	1	324879930	0.0094	0.3472	2.71	8.34	draft genome
Fagopyrum tataricum	GCA_002928575.1	whole_genome	1	526767577	0.0262	0.3851	6.81	8.34	draft genome
Morus notabilis	GCA_000414095.2	whole_genome	1	320378613	0.0162	0.2728	5.92	8.39	draft genome
Vigna umbellata	GCA_018835915.1	whole_genome	1	414499397	0.0064	0.2261	2.83	8.46	draft genome
Trema orientale	GCA_002914845.1	whole_genome	1	387958189	0.0084	0.293	2.87	8.5	draft genome
Sesamum indicum	GCA_003268515.1	whole_genome	1	242679138	0.0018	0.0611	2.87	8.5	draft genome
Arabis montbretiana	GCA_001484125.2	whole_genome	1	257692425	0.0033	0.1146	2.88	8.51	draft genome
Ficus hispida	GCA_025413025.1	whole_genome	1	369753424	0.0275	0.2756	9.98	8.52	draft genome
Corylus avellana	GCA_901000735.2	whole_genome	1	369779143	0.0151	0.2467	6.13	8.53	draft genome
Juglans nigra	GCA_003123865.1	whole_genome	1	620766650	0.0078	0.2676	2.93	8.56	draft genome
Trichopus zeylanicus subsp. travancoricus	GCA_005019695.1	whole_genome	1	713406926	0.006	0.2015	2.97	8.59	draft genome
Gossypium arboreum	GCA_013265605.1	whole_genome	1	94637005	0.0249	0.5061	4.92	8.59	draft genome
Macadamia integrifolia	GCA_013358625.1	whole_genome	1	744937181	0.0115	0.3847	2.99	8.62	draft genome
Marchantia polymorpha subsp. polymorpha	GCA_011319315.1	whole_genome	1	222245864	0.0125	0.1997	6.26	8.63	draft genome
Cucumis sativus	GCA_016161875.1	whole_genome	1	242877507	0.0152	0.1669	9.12	8.63	draft genome
Cucurbita pepo subsp. pepo	GCA_002806865.2	whole_genome	1	261354759	0.0062	0.2068	3.01	8.64	draft genome
Ananas comosus	GCA_902162155.2	whole_genome	1	381905219	0.0122	0.4064	3.01	8.64	draft genome
Prunus yedoensis var. nudiflora	GCA_002966975.2	whole_genome	1	319209792	0.0332	0.2615	12.68	8.65	draft genome
Cucumis sativus	GCA_016161715.1	whole_genome	1	241866992	0.0131	0.1707	7.67	8.66	draft genome
Noccaea caerulescens	GCA_900406465.1	whole_genome	1	140791915	0.0029	0.0822	3.54	8.67	draft genome
Punica granatum	GCA_019425735.2	whole_genome	1	346084043	0.027	0.3639	7.43	8.68	draft genome
Actinidia chinensis var. chinensis	GCA_003024255.1	whole_genome	1	553842477	0.0067	0.2181	3.06	8.69	draft genome
Prunus dulcis	GCA_008632915.2	whole_genome	1	246116696	0.0277	0.2488	11.13	8.69	draft genome
Solanum verrucosum	GCA_900185205.1	whole_genome	1	688737104	0.0127	0.415	3.06	8.69	draft genome
Bruguiera parviflora	GCA_019804595.1	whole_genome	1	210391494	0.0026	0.0841	3.07	8.7	draft genome
Arabidopsis thaliana	GCA_020911765.2	whole_genome	1	133917131	0.0139	0.1627	8.53	8.71	draft genome
Sorghum bicolor	GCA_008000285.1	whole_genome	1	374252348	0.012	0.3873	3.09	8.72	draft genome
Erucastrum elatum	GCA_900406325.1	whole_genome	1	362114105	0.006	0.0751	8.02	8.72	draft genome
Ananas comosus	GCA_001540865.1	whole_genome	1	382055938	0.0126	0.4072	3.1	8.73	draft genome
Solanum verrucosum	GCA_900185155.1	whole_genome	1	690417422	0.0127	0.411	3.1	8.73	draft genome
Glycine soja	GCA_004193775.2	whole_genome	1	1013766566	0.0426	0.4111	10.36	8.74	draft genome
Sisymbrium irio	GCA_000411075.1	whole_genome	1	245550082	0.0027	0.0856	3.12	8.75	draft genome
Capsicum baccatum	GCA_002271885.2	whole_genome	1	3215610539	0.0212	0.6732	3.14	8.77	draft genome
Citrus unshiu	GCA_002897195.1	whole_genome	1	359652061	0.0099	0.2547	3.89	8.77	draft genome
Boehmeria nivea	GCA_002937015.1	whole_genome	1	344616830	0.0138	0.3146	4.4	8.77	draft genome
Solanum lycopersicum	GCA_900008105.1	whole_genome	1	760067366	0.0128	0.4072	3.15	8.78	draft genome
Solanum pennellii	GCA_001406875.2	whole_genome	1	926426464	0.0153	0.4748	3.22	8.85	draft genome
Ochetophila trinervis	GCA_003254975.1	whole_genome	1	309116026	0.0149	0.2637	5.63	8.85	draft genome
Cephalotus follicularis	GCA_001972305.1	whole_genome	1	1614517073	0.0488	0.8262	5.91	8.86	draft genome
Beta vulgaris subsp. vulgaris	GCA_000510365.1	whole_genome	1	484231339	0.0106	0.2923	3.61	8.89	draft genome
Vigna radiata var. radiata	GCA_001584445.1	whole_genome	1	454906882	0.0127	0.32	3.97	8.89	draft genome
Ceriops tagal	GCA_021533255.1	whole_genome	1	231918905	0.0083	0.2498	3.33	8.89	draft genome
Gossypium raimondii	GCA_000327365.2	whole_genome	1	761091353	0.0154	0.47	3.27	8.9	draft genome
Spirodela polyrhiza	GCA_000504445.1	whole_genome	1	132009443	0.0039	0.1186	3.27	8.9	draft genome
Juglans hindsii	GCA_003123825.1	whole_genome	1	611108796	0.0114	0.2937	3.89	8.93	draft genome
Dryas drummondii	GCA_003254865.1	whole_genome	1	225547060	0.0187	0.1947	9.6	8.96	draft genome
Solanum stenotomum subsp. goniocalyx	GCA_009849865.2	whole_genome	1	997130432	0.0157	0.4443	3.54	9.02	draft genome
Kingdonia uniflora	GCA_014058105.1	whole_genome	1	1004558319	0.02	0.5903	3.39	9.02	draft genome
Betula pendula	GCA_900184695.1	whole_genome	1	435914794	0.0087	0.2557	3.41	9.04	draft genome
Cucurbita maxima	GCA_002738345.1	whole_genome	1	271413401	0.0091	0.266	3.42	9.05	draft genome
Arabidopsis thaliana	GCA_023115395.1	whole_genome	1	132081078	0.0126	0.1609	7.85	9.05	draft genome
Glycine max	GCA_003349995.2	whole_genome	1	1011378317	0.0428	0.4087	10.48	9.06	draft genome
Carex cristatella	GCA_024447775.1	whole_genome	1	301638393	0.014	0.1688	8.29	9.06	draft genome
Handroanthus impetiginosus	GCA_002762385.1	whole_genome	1	503289430	0.0101	0.2931	3.44	9.07	draft genome
Mangifera indica	GCA_020138855.1	whole_genome	1	411307930	0.009	0.26	3.44	9.07	draft genome
Arabidopsis thaliana	GCA_000835945.1	whole_genome	1	127419454	0.0166	0.1125	14.73	9.1	draft genome
Metrosideros polymorpha var. glaberrima	GCA_001662345.2	whole_genome	1	283650112	0.0062	0.1783	3.47	9.1	draft genome
Cucurbita moschata	GCA_002738365.1	whole_genome	1	269943085	0.0108	0.3111	3.47	9.1	draft genome
Typha latifolia	GCA_019914945.1	whole_genome	1	214326387	0.0075	0.2171	3.47	9.1	draft genome
Gossypioides kirkii	GCA_002818315.1	whole_genome	1	528714955	0.0143	0.4092	3.49	9.12	draft genome
Glycine max	GCA_014282065.1	whole_genome	1	987260260	0.0423	0.4041	10.46	9.13	draft genome
Murraya koenigii	GCA_025617435.1	whole_genome	1	315616942	0.01	0.2852	3.5	9.13	draft genome
Glycine max	GCA_014282075.1	whole_genome	1	1001328948	0.0408	0.4039	10.11	9.14	draft genome
Actinidia chinensis	GCA_000467755.1	whole_genome	1	604217145	0.0094	0.2659	3.52	9.15	draft genome
Prunus dulcis	GCA_902201215.1	whole_genome	1	227756880	0.0192	0.2127	9.01	9.15	draft genome
Beta vulgaris subsp. vulgaris	GCA_000510975.1	whole_genome	1	568609397	0.0106	0.2221	4.76	9.16	draft genome
Kalanchoe fedtschenkoi	GCA_002312845.1	whole_genome	1	256351415	0.0054	0.1519	3.56	9.19	draft genome
Solanum stenotomum	GCA_019186545.1	whole_genome	1	846249028	0.0155	0.4355	3.56	9.19	draft genome
Glycine max	GCA_000004515.5	whole_genome	1	978386919	0.036	0.3708	9.7	9.2	draft genome
Ricinus communis	GCA_019578655.1	whole_genome	1	316113298	0.0211	0.3727	5.66	9.2	draft genome
Cercis canadensis	GCA_003255065.1	whole_genome	1	329325136	0.0202	0.2405	8.38	9.21	draft genome
Shorea leprosula	GCA_020521535.1	whole_genome	1	347348880	0.004	0.1113	3.59	9.22	draft genome
Camelina sativa	GCA_000633955.1	whole_genome	1	641356059	0.0156	0.2095	7.43	9.24	draft genome
Cucumis sativus	GCA_016161805.1	whole_genome	1	232305008	0.0131	0.1535	8.51	9.24	draft genome
Oryza meyeriana var. granulata	GCA_000325645.2	whole_genome	1	35245667	0.0304	0.4244	7.16	9.25	draft genome
Microthlaspi erraticum	GCA_902728155.2	whole_genome	1	170422779	0.0202	0.1357	14.88	9.25	draft genome
Hordeum vulgare subsp. vulgare	GCA_000227425.1	whole_genome	1	28015997	0.0046	0.1262	3.65	9.28	draft genome
Cucumis sativus	GCA_000004075.3	whole_genome	1	226640966	0.0104	0.1352	7.71	9.3	draft genome
Schrenkiella parvula	GCA_000218505.1	whole_genome	1	137073209	0.0036	0.0566	6.36	9.32	draft genome
Vitis labrusca	GCA_011039315.1	whole_genome	1	570617295	0.0095	0.2544	3.75	9.38	draft genome
Sphagnum fallax	GCA_021442195.1	whole_genome	1	395135179	0.0032	0.0856	3.76	9.39	draft genome
Cucumis sativus	GCA_016161775.1	whole_genome	1	234564758	0.013	0.1567	8.29	9.4	draft genome
Streptochaeta angustifolia	GCA_020804685.1	whole_genome	1	1797847494	0.029	0.638	4.54	9.41	draft genome
Phtheirospermum japonicum	GCA_014905375.1	whole_genome	1	1226894857	0.025	0.5091	4.91	9.42	draft genome
Wolffia australiana	GCA_013350365.1	whole_genome	1	354547789	0.0125	0.3245	3.85	9.48	draft genome
Juglans cathayensis	GCA_003122765.1	whole_genome	1	600151230	0.012	0.2905	4.14	9.5	draft genome
Lepidium africanum	GCA_900406405.1	whole_genome	1	225262187	0.0084	0.2178	3.87	9.5	draft genome
Boechera stricta	GCA_002079875.1	whole_genome	1	188794588	0.0077	0.128	6.02	9.52	draft genome
Citrullus lanatus subsp. cordophanus	GCA_018142915.1	whole_genome	1	367121693	0.0185	0.3697	5	9.55	draft genome
Selaginella tamariscina	GCA_003024785.1	whole_genome	1	300729260	0.0339	0.3822	8.87	9.56	draft genome
Arabidopsis thaliana	GCA_946499705.1	whole_genome	1	134556983	0.016	0.1658	9.64	9.58	draft genome
Setaria viridis	GCA_012934335.1	whole_genome	1	397031521	0.0119	0.2986	3.98	9.61	draft genome
Solanum lycopersicum	GCA_000188115.4	whole_genome	1	827361276	0.0165	0.4129	3.99	9.62	draft genome
Purshia tridentata	GCA_003254885.1	whole_genome	1	175970657	0.0058	0.1253	4.66	9.63	draft genome
Eutrema salsugineum	GCA_016617915.1	whole_genome	1	295494356	0.0641	0.4201	15.26	9.63	draft genome
Acacia pycnantha	GCA_025563575.1	whole_genome	1	815414690	0.0415	0.4774	8.68	9.64	draft genome
Capsella bursa-pastoris	GCA_001974645.1	whole_genome	1	268430517	0.0063	0.0574	10.92	9.65	draft genome
Marchantia polymorpha subsp. ruderalis	GCA_009936355.2	whole_genome	1	218618857	0.016	0.2156	7.4	9.71	draft genome
Solanum verrucosum	GCA_900185175.1	whole_genome	1	764062841	0.0189	0.461	4.09	9.72	draft genome
Solanum verrucosum	GCA_900185215.1	whole_genome	1	722285035	0.02	0.4852	4.11	9.74	draft genome
Citrullus lanatus	GCA_000238415.2	whole_genome	1	365450462	0.0174	0.3606	4.82	9.75	draft genome
Utricularia reniformis	GCA_009725065.1	whole_genome	1	304538963	0.0259	0.4942	5.24	9.75	draft genome
Spirodela intermedia	GCA_902729315.2	whole_genome	1	136679681	0.0051	0.1229	4.14	9.77	draft genome
Apocynum venetum	GCA_019593545.1	whole_genome	1	271208281	0.0241	0.2147	11.22	9.81	draft genome
Chenopodium quinoa	GCA_001742885.1	whole_genome	1	1087411675	0.0205	0.4868	4.21	9.84	draft genome
Juncus inflexus	GCA_024447665.1	whole_genome	1	267556816	0.0267	0.3224	8.28	9.84	draft genome
Solanum commersonii	GCA_018258275.1	whole_genome	1	731617963	0.0214	0.5035	4.24	9.87	draft genome
Rhododendron kiyosumense	GCA_019656275.1	whole_genome	1	601919567	0.0156	0.2699	5.79	9.9	draft genome
Camelina sativa	GCA_000496875.1	whole_genome	1	547649377	0.0144	0.1738	8.26	9.92	draft genome
Moringa oleifera	GCA_021397835.1	whole_genome	1	281915053	0.0034	0.0785	4.3	9.93	draft genome
Mucuna pruriens var. utilis	GCA_024760705.1	whole_genome	1	479662982	0.0105	0.2438	4.31	9.94	draft genome
Gossypioides kirkii	GCA_005610355.1	whole_genome	1	538061146	0.0186	0.4311	4.32	9.95	draft genome
Xerophyta viscosa	GCA_002076135.1	whole_genome	1	295462401	0.0118	0.1806	6.55	10.02	reference genome
Atalantia buxifolia	GCA_002013935.1	whole_genome	1	315806082	0.0115	0.2155	5.34	10.03	reference genome
Alloteropsis semialata	GCA_004135705.1	whole_genome	1	747771851	0.0611	0.4839	12.62	10.04	reference genome
Glycine max	GCA_014282145.1	whole_genome	1	985988379	0.0431	0.3985	10.82	10.05	reference genome
Cucumis sativus	GCA_016161765.1	whole_genome	1	243736673	0.0139	0.1406	9.85	10.06	reference genome
Cucumis melo	GCA_020920055.1	whole_genome	1	367303508	0.0132	0.2978	4.43	10.06	reference genome
Gossypium rotundifolium	GCA_025506655.1	whole_genome	1	2261080708	0.0634	0.8007	7.92	10.06	reference genome
Cucumis melo var. makuwa	GCA_005549215.1	whole_genome	1	358480294	0.012	0.27	4.44	10.07	reference genome
Chenopodium pallidicaule	GCA_001687005.1	whole_genome	1	337010935	0.0155	0.3384	4.59	10.08	reference genome
Leersia perrieri	GCA_000325765.3	whole_genome	1	266687832	0.005	0.1113	4.47	10.1	reference genome
Persea americana	GCA_008087245.1	whole_genome	1	912697600	0.0292	0.4003	7.29	10.12	reference genome
Olea europaea subsp. cuspidata	GCA_023089605.1	whole_genome	1	1197677958	0.0432	0.5339	8.1	10.13	reference genome
Linum usitatissimum	GCA_000224295.2	whole_genome	1	316167074	0.0046	0.0854	5.35	10.14	reference genome
Cucumis melo var. makuwa	GCA_005549225.1	whole_genome	1	347184302	0.0103	0.2272	4.52	10.15	reference genome
Arabidopsis thaliana	GCA_927323615.1	whole_genome	1	129408692	0.0126	0.1418	8.86	10.16	reference genome
Solanum lycopersicum var. cerasiforme	GCA_025759685.1	whole_genome	1	792734717	0.0226	0.4965	4.55	10.18	reference genome
Oryza sativa Japonica Group	GCA_000321445.1	whole_genome	1	382626607	0.0189	0.2343	8.08	10.26	reference genome
Arabidopsis thaliana	GCA_001753755.2	whole_genome	1	244583374	0.0124	0.0783	15.89	10.26	reference genome
Alliaria petiolata	GCA_020283515.1	whole_genome	1	1075010735	0.0241	0.2453	9.81	10.27	reference genome
Sisymbrium altissimum	GCA_900406495.1	whole_genome	1	178647359	0.0076	0.1443	5.29	10.3	reference genome
Beta vulgaris subsp. vulgaris	GCA_000511025.2	whole_genome	1	566550431	0.0228	0.3439	6.62	10.36	reference genome
Oryza sativa Indica Group	GCA_001618785.1	whole_genome	1	398762316	0.0091	0.192	4.76	10.39	reference genome
Solanum pimpinellifolium	GCA_025759605.1	whole_genome	1	791848078	0.0222	0.4645	4.77	10.4	reference genome
Oryza sativa Indica Group	GCA_001618795.1	whole_genome	1	386485583	0.0125	0.2101	5.96	10.41	reference genome
Papaver somniferum	GCA_003573695.1	whole_genome	1	2715530335	0.0888	0.6935	12.81	10.42	reference genome
Murraya koenigii	GCA_025617385.1	whole_genome	1	332492435	0.0154	0.3213	4.79	10.42	reference genome
Juncus effusus	GCA_024447645.1	whole_genome	1	224468077	0.0096	0.1997	4.81	10.44	reference genome
Sphagnum magellanicum	GCA_021904315.1	whole_genome	1	439011478	0.0062	0.1281	4.83	10.46	reference genome
Macrotyloma uniflorum	GCA_016859785.1	whole_genome	1	294688765	0.0081	0.1576	5.12	10.48	reference genome
Utricularia gibba	GCA_002189035.1	whole_genome	1	100688548	0.0074	0.1511	4.88	10.51	reference genome
Brassica nigra	GCA_001682895.1	whole_genome	1	402144823	0.0208	0.1961	10.61	10.53	reference genome
Corymbia citriodora subsp. variegata	GCA_014858505.1	whole_genome	1	544191601	0.013	0.2632	4.92	10.55	reference genome
Malus baccata	GCA_006547085.1	whole_genome	1	674411566	0.0294	0.4519	6.5	10.56	reference genome
Punica granatum	GCA_007655135.2	whole_genome	1	320494280	0.0289	0.3451	8.38	10.57	reference genome
Papaver californicum	GCA_023531435.1	whole_genome	1	1372414916	0.0266	0.431	6.18	10.58	reference genome
Perilla frutescens	GCA_026074415.1	whole_genome	1	532336096	0.0467	0.399	11.7	10.59	reference genome
Wolffia australiana	GCA_013350325.1	whole_genome	1	393842532	0.0165	0.3312	4.99	10.62	reference genome
Nelumbo nucifera	GCA_000805495.1	whole_genome	1	790338781	0.0203	0.4044	5.03	10.66	reference genome
Brassica rapa	GCA_003434825.1	whole_genome	1	314865497	0.0042	0.0638	6.62	10.7	reference genome
Nelumbo nucifera	GCA_003033695.1	whole_genome	1	799478784	0.02	0.3932	5.09	10.72	reference genome
Macadamia tetraphylla	GCA_022985045.1	whole_genome	1	750866652	0.0219	0.4303	5.09	10.72	reference genome
Solanum lycopersicum	GCA_025759835.1	whole_genome	1	775809513	0.0249	0.4889	5.1	10.73	reference genome
Musa balbisiana	GCA_004837865.1	whole_genome	1	492775286	0.0201	0.3919	5.12	10.75	reference genome
Fragaria nilgerrensis	GCA_010134655.1	whole_genome	1	270303199	0.0319	0.2672	11.93	10.75	reference genome
Vitis rotundifolia	GCA_022557335.1	whole_genome	1	393820999	0.0111	0.2162	5.13	10.76	reference genome
Solanum verrucosum	GCA_900185305.1	whole_genome	1	716549568	0.0254	0.4912	5.17	10.8	reference genome
Musa troglodytarum	GCA_023547065.1	whole_genome	1	603587930	0.0289	0.5567	5.19	10.82	reference genome
Solanum verrucosum	GCA_900185335.1	whole_genome	1	749834962	0.0242	0.467	5.19	10.82	reference genome
Anthoceros angustus	GCA_010909165.1	whole_genome	1	119348994	0.016	0.3079	5.2	10.83	reference genome
Thlaspi arvense	GCA_018983045.1	whole_genome	1	527298821	0.0745	0.5725	13.02	10.83	reference genome
Solanum verrucosum	GCA_900185165.1	whole_genome	1	667086391	0.0245	0.4699	5.22	10.85	reference genome
Solanum verrucosum	GCA_900185285.1	whole_genome	1	659291212	0.0248	0.4751	5.23	10.86	reference genome
Solanum lycopersicum var. cerasiforme	GCA_025759675.1	whole_genome	1	796277074	0.0255	0.4848	5.26	10.89	reference genome
Spatholobus suberectus	GCA_004329165.1	whole_genome	1	798470440	0.0177	0.3355	5.28	10.91	reference genome
Vinca minor	GCA_026122235.1	whole_genome	1	679097104	0.0337	0.4285	7.87	10.91	reference genome
Lagenaria siceraria	GCA_003268545.1	whole_genome	1	313386576	0.012	0.2267	5.29	10.92	reference genome
Nymphaea thermarum	GCA_011799765.1	whole_genome	1	368003157	0.0164	0.228	7.18	10.92	reference genome
Solanum verrucosum	GCA_900185325.1	whole_genome	1	659429443	0.0247	0.4674	5.29	10.92	reference genome
Populus alba x Populus glandulosa	GCA_011022345.1	whole_genome	1	415529565	0.0138	0.2593	5.32	10.95	reference genome
Ipomoea nil	GCA_001879475.1	whole_genome	1	735230855	0.0673	0.5492	12.25	11	reference genome
Dioscorea cayenensis subsp. rotundata	GCA_009730915.2	whole_genome	1	584308608	0.0222	0.4131	5.38	11.01	reference genome
Medicago truncatula	GCA_002024945.1	whole_genome	1	402065285	0.0248	0.2358	10.54	11.04	reference genome
Fagus sylvatica	GCA_003347535.1	whole_genome	1	428199988	0.0203	0.2261	8.98	11.06	reference genome
Bothriochloa decipiens	GCA_023333625.1	whole_genome	1	1213273491	0.0314	0.4046	7.75	11.07	reference genome
Gossypium raimondii	GCA_025698545.1	whole_genome	1	750205487	0.0269	0.4925	5.47	11.1	reference genome
Spirodela polyrhiza	GCA_008360905.1	whole_genome	1	138536245	0.0083	0.1511	5.48	11.11	reference genome
Arabidopsis thaliana	GCA_902460295.1	whole_genome	1	120289901	0.0145	0.0867	16.74	11.11	reference genome
Turritis glabra	GCA_900406545.1	whole_genome	1	157630095	0.0077	0.1119	6.84	11.14	reference genome
Momordica charantia	GCA_900491585.1	whole_genome	1	296262545	0.0148	0.2696	5.51	11.14	reference genome
Sesamum indicum	GCA_026168435.1	whole_genome	1	309354609	0.0176	0.261	6.75	11.15	reference genome
Psidium guajava	GCA_002914565.1	whole_genome	1	386852394	0.0197	0.3559	5.55	11.18	reference genome
Cannabis sativa	GCA_000230575.5	whole_genome	1	891964663	0.0965	0.6461	14.93	11.26	reference genome
Gossypium raimondii	GCA_005931075.1	whole_genome	1	734884094	0.0277	0.4865	5.69	11.32	reference genome
Lagenaria siceraria	GCA_002890555.2	whole_genome	1	297879142	0.014	0.2452	5.7	11.33	reference genome
Brassica balearica	GCA_021901955.1	whole_genome	1	376699982	0.0533	0.314	16.98	11.35	reference genome
Luzula sylvatica	GCA_946800335.1	whole_genome	1	324892716	0.0458	0.302	15.16	11.38	reference genome
Amaranthus tricolor	GCA_026216705.1	whole_genome	1	555413190	0.0446	0.3719	11.99	11.42	reference genome
Mitragyna speciosa	GCA_024721245.1	whole_genome	1	692445403	0.0308	0.3977	7.75	11.45	reference genome
Anacardium occidentale	GCA_026122585.1	whole_genome	1	356592713	0.0178	0.3049	5.84	11.47	reference genome
Brachypodium distachyon	GCA_000005505.4	whole_genome	1	271298618	0.0208	0.2231	9.32	11.48	reference genome
Hordeum vulgare	GCA_024137805.1	whole_genome	1	5110996495	0.0755	0.8192	9.21	11.49	reference genome
Spirodela polyrhiza	GCA_013350415.1	whole_genome	1	137175874	0.0077	0.1301	5.95	11.58	reference genome
Macrotyloma uniflorum	GCA_020227335.1	whole_genome	1	279119361	0.012	0.1675	7.19	11.59	reference genome
Castanea mollissima	GCA_000763605.2	whole_genome	1	725180808	0.022	0.3683	5.97	11.6	reference genome
Solanum lycopersicum var. cerasiforme	GCA_025759845.1	whole_genome	1	796255433	0.0278	0.4662	5.97	11.6	reference genome
Punica granatum	GCA_002864125.1	whole_genome	1	274043106	0.0132	0.2209	5.98	11.61	reference genome
Fagopyrum tataricum	GCA_002319775.1	whole_genome	1	505882852	0.0312	0.3995	7.81	11.62	reference genome
Eleusine coracana subsp. coracana	GCA_021604985.1	whole_genome	1	1229373533	0.0337	0.4647	7.24	11.66	reference genome
Fagus sylvatica	GCA_907173295.1	whole_genome	1	540344453	0.0398	0.3206	12.42	11.66	reference genome
Cucumis melo var. inodorus	GCA_009760825.1	whole_genome	1	386496850	0.0168	0.2759	6.08	11.71	reference genome
Spirodela polyrhiza	GCA_024713555.1	whole_genome	1	140441426	0.0086	0.1396	6.13	11.76	reference genome
Crucihimalaya himalaica	GCA_004349715.1	whole_genome	1	234721433	0.0348	0.2858	12.16	11.81	reference genome
Spirodela polyrhiza	GCA_900492545.1	whole_genome	1	138592155	0.0083	0.1347	6.19	11.82	reference genome
Oryza sativa Japonica Group	GCA_000817615.1	whole_genome	1	342028015	0.0136	0.1755	7.76	11.83	reference genome
Sindora glabra	GCA_020226215.1	whole_genome	1	1113920175	0.015	0.2415	6.23	11.86	reference genome
Solanum pimpinellifolium	GCA_025758835.1	whole_genome	1	789685365	0.0316	0.5064	6.24	11.87	reference genome
Solanum lycopersicum	GCA_025759855.1	whole_genome	1	787360660	0.0318	0.5092	6.25	11.88	reference genome
Gillenia trifoliata	GCA_018257905.1	whole_genome	1	296280550	0.0205	0.3265	6.28	11.91	reference genome
Oryza sativa Japonica Group	GCA_000817635.1	whole_genome	1	337739616	0.0106	0.1689	6.29	11.92	reference genome
Mangifera indica	GCA_016746415.1	whole_genome	1	374838795	0.0135	0.2135	6.31	11.94	reference genome
Gossypium longicalyx	GCA_010883175.1	whole_genome	1	1190210753	0.042	0.6624	6.34	11.97	reference genome
Solanum tuberosum	GCA_014189475.1	whole_genome	1	810122902	0.0332	0.5229	6.34	11.97	reference genome
Wolffia australiana	GCA_019775775.1	whole_genome	1	456810926	0.0271	0.4266	6.36	11.97	reference genome
Lemna minuta	GCA_024174645.1	whole_genome	1	360444074	0.0355	0.5589	6.36	11.99	reference genome
Arabidopsis thaliana	GCA_902460315.1	whole_genome	1	120795191	0.0141	0.0858	16.4	11.99	reference genome
Ceratodon purpureus	GCA_014871385.1	whole_genome	1	362511043	0.0242	0.148	16.33	12.03	reference genome
Cucumis melo	GCA_020920065.2	whole_genome	1	365540297	0.0193	0.3011	6.41	12.04	reference genome
Cucumis melo	GCA_026261915.1	whole_genome	1	361032647	0.0196	0.306	6.41	12.04	reference genome
Oryza sativa Indica Group	GCA_011764405.2	whole_genome	1	366593987	0.015	0.2004	7.49	12.05	reference genome
Solanum pimpinellifolium	GCA_025758865.1	whole_genome	1	815320275	0.0321	0.4985	6.45	12.08	reference genome
Cucumis melo	GCA_026262025.1	whole_genome	1	360074071	0.0195	0.3007	6.47	12.1	reference genome
Sesamum indicum	GCA_000512975.1	whole_genome	1	275059498	0.0111	0.1717	6.49	12.12	reference genome
Pistacia vera	GCA_008641045.1	whole_genome	1	671280010	0.0355	0.5245	6.77	12.12	reference genome
Talinum fruticosum	GCA_021018815.1	whole_genome	1	620371992	0.0269	0.4136	6.51	12.14	reference genome
Solanum lycopersicum	GCA_927333815.3	whole_genome	1	796967182	0.0335	0.5152	6.51	12.14	reference genome
Zea mays subsp. mays	GCA_002682915.2	whole_genome	1	2197974629	0.1271	0.787	16.15	12.21	reference genome
Mangifera indica	GCA_021014955.1	whole_genome	1	368775949	0.0168	0.2549	6.58	12.21	reference genome
Aegilops tauschii	GCA_002105435.1	whole_genome	1	247197181	0.0987	0.7208	13.7	12.22	reference genome
Scutellaria baicalensis	GCA_005771605.1	whole_genome	1	386673738	0.0489	0.3815	12.81	12.23	reference genome
Catharanthus roseus	GCA_024505715.1	whole_genome	1	572921820	0.0255	0.3853	6.61	12.24	reference genome
Populus x sibirica	GCA_019202725.1	whole_genome	1	820011667	0.0191	0.2595	7.36	12.26	reference genome
Passiflora organensis	GCA_019739055.1	whole_genome	1	259301974	0.0266	0.4003	6.63	12.26	reference genome
Carpinus viminea	GCA_013348765.1	whole_genome	1	372715291	0.0187	0.281	6.66	12.29	reference genome
Salix arbutifolia	GCA_021905355.1	whole_genome	1	324001271	0.0184	0.2307	7.97	12.29	reference genome
Actinidia rufa	GCA_014362265.1	whole_genome	1	647239177	0.0202	0.3028	6.67	12.3	reference genome
Prunus kanzakura	GCA_020521455.1	whole_genome	1	519843677	0.0449	0.2933	15.32	12.3	reference genome
Populus trichocarpa	GCA_000002775.3	whole_genome	1	434289848	0.0171	0.2553	6.68	12.31	reference genome
Juglans mandshurica	GCA_002916435.2	whole_genome	1	538616163	0.0212	0.316	6.7	12.33	reference genome
Carex scoparia	GCA_024447655.1	whole_genome	1	298037631	0.0113	0.156	7.27	12.39	reference genome
Populus deltoides	GCA_014885025.1	whole_genome	1	431875782	0.0167	0.2465	6.79	12.42	reference genome
Cucumis melo subsp. agrestis	GCA_014525375.1	whole_genome	1	366170903	0.0206	0.3027	6.8	12.43	reference genome
Hibiscus mutabilis	GCA_019671005.1	whole_genome	1	2675925053	0.0453	0.6672	6.8	12.43	reference genome
Ceratodon purpureus	GCA_014871845.1	whole_genome	1	349464154	0.022	0.1699	12.94	12.44	reference genome
Tripterygium wilfordii	GCA_013401445.1	whole_genome	1	348533228	0.0392	0.3836	10.22	12.46	reference genome
Zea mays subsp. mays	GCA_001990705.1	whole_genome	1	2392801755	0.1461	0.8075	18.09	12.47	reference genome
Solanum tuberosum	GCA_020169585.1	whole_genome	1	764145483	0.0359	0.524	6.85	12.48	reference genome
Cucumis melo	GCA_026261875.1	whole_genome	1	361181940	0.0205	0.2984	6.86	12.49	reference genome
Prunus armeniaca	GCA_018524995.1	whole_genome	1	243369308	0.0283	0.2132	13.29	12.51	reference genome
Acanthochlamys bracteata	GCA_019914995.1	whole_genome	1	197965679	0.0085	0.1236	6.88	12.51	reference genome
Hypericum perforatum	GCA_012979155.1	whole_genome	1	352864971	0.0248	0.3297	7.53	12.52	reference genome
Solanum tuberosum	GCA_020169555.1	whole_genome	1	774056002	0.0372	0.5387	6.9	12.53	reference genome
Citrus sinensis	GCA_019143665.1	whole_genome	1	310566506	0.0352	0.3186	11.06	12.54	reference genome
Forsythia suspensa	GCA_020510225.1	whole_genome	1	737550702	0.0309	0.4464	6.92	12.55	reference genome
Forsythia suspensa	GCA_023638005.1	whole_genome	1	737525904	0.0309	0.4466	6.92	12.55	reference genome
Juglans nigra	GCA_002916485.2	whole_genome	1	531994817	0.0204	0.2936	6.93	12.56	reference genome
Prunus armeniaca	GCA_020226305.1	whole_genome	1	249726972	0.0286	0.2096	13.67	12.56	reference genome
Amphicarpaea edgeworthii	GCA_014843725.1	whole_genome	1	299059313	0.0129	0.1743	7.38	12.57	reference genome
Cuscuta europaea	GCA_945859875.1	whole_genome	1	975849186	0.1212	0.6649	18.22	12.59	reference genome
Cucumis melo	GCA_026262015.1	whole_genome	1	367945512	0.0207	0.2974	6.97	12.6	reference genome
Suaeda aralocaspica	GCA_016808085.1	whole_genome	1	451676725	0.0295	0.4212	7.01	12.64	reference genome
Carallia brachiata	GCA_021464245.1	whole_genome	1	337569304	0.016	0.1703	9.38	12.65	reference genome
Chloranthus sessilifolius	GCA_021018995.1	whole_genome	1	2168745836	0.048	0.6812	7.04	12.67	reference genome
Juglans regia	GCA_001411555.2	whole_genome	1	572946670	0.0231	0.3285	7.05	12.68	reference genome
Gardenia jasminoides	GCA_013103745.1	whole_genome	1	535679409	0.0409	0.4461	9.18	12.69	reference genome
Coffea humblotiana	GCA_023065735.1	whole_genome	1	420721971	0.0409	0.3951	10.36	12.69	reference genome
Cucumis melo	GCA_026262045.1	whole_genome	1	360669670	0.0211	0.2981	7.07	12.7	reference genome
Casuarina glauca	GCA_003255045.1	whole_genome	1	282810774	0.0123	0.1738	7.09	12.72	reference genome
Solanum tuberosum	GCA_020169535.1	whole_genome	1	754204343	0.0379	0.5331	7.1	12.73	reference genome
Camellia sinensis var. assamica	GCA_020536855.1	whole_genome	1	3062795300	0.0733	0.7277	10.07	12.73	reference genome
Mangifera indica	GCA_021014495.1	whole_genome	1	370639608	0.0185	0.2606	7.1	12.73	reference genome
Rhamnella rubrinervis	GCA_007844105.2	whole_genome	1	245347936	0.0125	0.1762	7.11	12.74	reference genome
Cucumis melo	GCA_026261985.1	whole_genome	1	363393329	0.022	0.3091	7.11	12.74	reference genome
Juglans californica	GCA_023349395.1	whole_genome	1	551767272	0.0225	0.3165	7.12	12.75	reference genome
Hordeum vulgare subsp. vulgare	GCA_904849715.1	whole_genome	1	4140078848	0.0975	0.8348	11.68	12.75	reference genome
Solanum tuberosum	GCA_014182995.2	whole_genome	1	740243798	0.0362	0.5069	7.13	12.76	reference genome
Brassica rapa	GCA_000309985.3	whole_genome	1	352983092	0.0544	0.2952	18.42	12.79	reference genome
Ficus microcarpa	GCA_025413485.1	whole_genome	1	426563229	0.0262	0.2988	8.76	12.79	reference genome
Amaranthus hypochondriacus	GCA_000753965.2	whole_genome	1	417460386	0.0202	0.2692	7.49	12.81	reference genome
Carpinus fangiana	GCA_006937295.1	whole_genome	1	381948906	0.0175	0.2419	7.22	12.85	reference genome
Solanum tuberosum	GCA_020169575.1	whole_genome	1	774674219	0.0376	0.5212	7.22	12.85	reference genome
Populus alba	GCA_005239225.1	whole_genome	1	416985780	0.0349	0.3007	11.6	12.89	reference genome
Juglans californica	GCA_023349545.1	whole_genome	1	565449464	0.0213	0.2938	7.26	12.89	reference genome
Mangifera indica	GCA_011075055.1	whole_genome	1	391961648	0.0209	0.2858	7.3	12.93	reference genome
Lepidium sativum	GCA_023374145.1	whole_genome	1	336483946	0.0364	0.3292	11.07	12.93	reference genome
Rhizophora apiculata	GCA_900174605.1	whole_genome	1	232055149	0.0133	0.1734	7.68	13.02	reference genome
Prunus kanzakura	GCA_020521435.1	whole_genome	1	509633549	0.0447	0.28	15.95	13.03	reference genome
Rhodamnia rubescens	GCA_021437795.1	whole_genome	1	354003814	0.0198	0.2676	7.41	13.04	reference genome
Prosopis alba	GCA_004799145.1	whole_genome	1	707161903	0.0305	0.3605	8.46	13.05	reference genome
Phoenix dactylifera	GCA_000181215.3	whole_genome	1	854663504	0.0726	0.4666	15.56	13.08	reference genome
Arctostaphylos glauca	GCA_019985075.1	whole_genome	1	556397040	0.0599	0.4368	13.71	13.08	reference genome
Citrus sinensis	GCA_019144155.1	whole_genome	1	346492444	0.0391	0.3376	11.58	13.09	reference genome
Centrapalus pauciflorus	GCA_020465985.1	whole_genome	1	1353878588	0.1154	0.735	15.71	13.1	reference genome
Cucumis melo	GCA_902497455.1	whole_genome	1	357857370	0.0218	0.2914	7.47	13.1	reference genome
Simmondsia chinensis	GCA_018398585.1	whole_genome	1	831537837	0.0445	0.5939	7.49	13.12	reference genome
Simmondsia chinensis	GCA_018691255.1	whole_genome	1	831514353	0.0446	0.5915	7.55	13.18	reference genome
Juglans regia	GCA_002916465.2	whole_genome	1	525074986	0.0228	0.3013	7.57	13.2	reference genome
Primulina huaijiensis	GCA_012295235.1	whole_genome	1	469801272	0.0385	0.4994	7.7	13.2	reference genome
Solanum lycopersicum var. cerasiforme	GCA_016860505.2	whole_genome	1	805373952	0.0364	0.4807	7.57	13.2	reference genome
Cucumis melo	GCA_026262135.1	whole_genome	1	368443252	0.0243	0.3204	7.59	13.22	reference genome
Salix dunnii	GCA_015731905.1	whole_genome	1	328089417	0.0212	0.2785	7.61	13.24	reference genome
Conringia planisiliqua	GCA_900108845.1	whole_genome	1	184155600	0.0293	0.2358	12.41	13.25	reference genome
Camellia sinensis var. assamica	GCA_020536565.1	whole_genome	1	3062795309	0.0734	0.7281	10.08	13.26	reference genome
Simmondsia chinensis	GCA_018448475.1	whole_genome	1	821938190	0.0447	0.583	7.66	13.29	reference genome
Cucumis melo	GCA_026261895.1	whole_genome	1	363552086	0.0225	0.2926	7.68	13.31	reference genome
Cucumis melo	GCA_026261825.1	whole_genome	1	364830692	0.0235	0.3045	7.7	13.33	reference genome
Mercurialis annua	GCA_937609235.2	whole_genome	1	123162303	0.0516	0.373	13.83	13.35	reference genome
Vitis amurensis	GCA_016071775.1	whole_genome	1	603559200	0.0259	0.3348	7.73	13.36	reference genome
Juglans mandshurica	GCA_022457165.1	whole_genome	1	528151479	0.0241	0.3125	7.73	13.36	reference genome
Gossypium turneri	GCA_008044935.1	whole_genome	1	755203240	0.0385	0.4965	7.75	13.38	reference genome
Acer negundo	GCA_025594385.1	whole_genome	1	442441229	0.027	0.3479	7.75	13.38	reference genome
Citrus trifoliata	GCA_018350135.1	whole_genome	1	303066955	0.0375	0.3196	11.72	13.39	reference genome
Oryza meridionalis	GCA_001551795.1	whole_genome	1	354610901	0.0266	0.2677	9.95	13.4	reference genome
Vitis vinifera	GCA_002923165.1	whole_genome	1	426615644	0.0248	0.3186	7.78	13.41	reference genome
Populus deltoides	GCA_015852605.2	whole_genome	1	424589836	0.0223	0.2648	8.42	13.41	reference genome
Cucumis melo	GCA_026261845.1	whole_genome	1	365379995	0.023	0.2958	7.78	13.41	reference genome
Populus davidiana	GCA_014885075.1	whole_genome	1	417659603	0.0242	0.2548	9.51	13.47	reference genome
Cucumis melo	GCA_026262055.1	whole_genome	1	365690936	0.0243	0.3089	7.85	13.48	reference genome
Sonneratia alba	GCA_900174645.1	whole_genome	1	207167948	0.0182	0.1447	12.56	13.48	reference genome
Zea mays subsp. mexicana	GCA_002813485.1	whole_genome	1	1204281382	0.0899	0.6558	13.72	13.49	reference genome
Camellia sinensis	GCA_020536515.1	whole_genome	1	3062857199	0.0731	0.7274	10.05	13.5	reference genome
Cucumis melo	GCA_026261935.1	whole_genome	1	368666039	0.024	0.3035	7.91	13.54	reference genome
Digitaria exilis	GCA_902806635.1	whole_genome	1	716471022	0.0388	0.2944	13.19	13.57	reference genome
Citrus sinensis	GCA_019144195.1	whole_genome	1	315066779	0.0384	0.3235	11.88	13.58	reference genome
Musa beccarii	GCA_024322285.1	whole_genome	1	569617942	0.0409	0.5112	8.01	13.64	reference genome
Brassica rapa	GCA_016163755.1	whole_genome	1	370896758	0.0558	0.2894	19.28	13.65	reference genome
Dendrobium chrysotoxum	GCA_019925795.1	whole_genome	1	1368173789	0.0465	0.5789	8.03	13.66	reference genome
Aeschynomene evenia	GCA_013621005.1	whole_genome	1	375939593	0.0407	0.439	9.26	13.67	reference genome
Arabidopsis thaliana	GCA_902825305.1	whole_genome	1	119777364	0.0114	0.0748	15.24	13.68	reference genome
Lotus japonicus	GCA_000181115.2	whole_genome	1	394454697	0.0315	0.2177	14.49	13.69	reference genome
Dioscorea zingiberensis	GCA_014060945.1	whole_genome	1	479421176	0.032	0.3949	8.1	13.7	reference genome
Solanum pimpinellifolium	GCA_016860485.2	whole_genome	1	809698714	0.0406	0.5032	8.07	13.7	reference genome
Brassica rapa subsp. trilocularis	GCA_017639395.1	whole_genome	1	346506900	0.052	0.2689	19.33	13.7	reference genome
Musa schizocarpa	GCA_900464855.1	whole_genome	1	525283493	0.0403	0.4987	8.08	13.71	reference genome
Cinnamomum micranthum f. kanehirae	GCA_003546025.1	whole_genome	1	730416403	0.028	0.3461	8.1	13.73	reference genome
Miscanthus lutarioriparius	GCA_904845875.1	whole_genome	1	2074797027	0.0519	0.6133	8.46	13.73	reference genome
Pisum sativum	GCA_947076115.1	whole_genome	1	177602727	0.1385	0.8379	16.53	13.74	reference genome
Magnolia officinalis	GCA_021015155.1	whole_genome	1	1685228614	0.0542	0.6669	8.12	13.75	reference genome
Cucumis melo	GCA_011762645.1	whole_genome	1	377571597	0.0252	0.309	8.15	13.78	reference genome
Ceratopteris richardii	GCA_011386875.1	whole_genome	1	3034494	0.0608	0.5895	10.31	13.8	reference genome
Prunus mira	GCA_020226265.1	whole_genome	1	239885147	0.0315	0.2154	14.63	13.81	reference genome
Syzygium aromaticum	GCA_024500025.1	whole_genome	1	370257752	0.027	0.3281	8.23	13.86	reference genome
Citrus maxima	GCA_002006925.1	whole_genome	1	345757338	0.0465	0.3311	14.05	13.87	reference genome
Cucumis melo	GCA_026262125.1	whole_genome	1	367297368	0.0255	0.3065	8.33	13.96	reference genome
Nelumbo nucifera	GCA_014319735.1	whole_genome	1	821286254	0.0375	0.4479	8.37	14	reference genome
Prunus davidiana	GCA_020226225.1	whole_genome	1	243913910	0.0359	0.2333	15.4	14	reference genome
Vigna angularis var. angularis	GCA_004320505.1	whole_genome	1	522761097	0.0525	0.4107	12.78	14.01	reference genome
Leptodermis oblonga	GCA_016801395.1	whole_genome	1	497295157	0.0447	0.3562	12.55	14.04	reference genome
Camellia sinensis var. sinensis	GCA_017311205.1	whole_genome	1	3062881361	0.0735	0.7271	10.1	14.06	reference genome
Psidium guajava	GCA_023344035.1	whole_genome	1	359483705	0.0331	0.3927	8.44	14.07	reference genome
Oryza brachyantha	GCA_000231095.3	whole_genome	1	263195077	0.015	0.1775	8.47	14.1	reference genome
Vigna unguiculata subsp. dekindtiana	GCA_019650155.1	whole_genome	1	488493350	0.0312	0.3689	8.47	14.1	reference genome
Oryza meyeriana var. granulata	GCA_005223365.2	whole_genome	1	736774741	0.0494	0.5455	9.06	14.11	reference genome
Echium plantagineum	GCA_003412495.2	whole_genome	1	349027617	0.036	0.1853	19.45	14.12	reference genome
Cucumis melo	GCA_025177625.1	whole_genome	1	438253877	0.0233	0.2731	8.53	14.16	reference genome
Prunus avium	GCA_003946875.1	whole_genome	1	287191934	0.0284	0.2909	9.77	14.18	reference genome
Vitis x labruscana x Vitis vinifera	GCA_008326845.1	whole_genome	1	490143216	0.0364	0.3218	11.32	14.18	reference genome
Cucumis melo	GCA_026262095.1	whole_genome	1	365123128	0.0261	0.3058	8.55	14.18	reference genome
Dendrobium officinale	GCA_019514585.1	whole_genome	1	1228668275	0.0479	0.5591	8.57	14.2	reference genome
Mucuna pruriens	GCA_025330945.1	whole_genome	1	489816648	0.0225	0.2625	8.57	14.2	reference genome
Marchantia paleacea	GCA_014180765.2	whole_genome	1	250803610	0.0334	0.3889	8.58	14.21	reference genome
Xanthoceras sorbifolium	GCA_003430845.1	whole_genome	1	504383062	0.0583	0.4659	12.52	14.23	reference genome
Linum bienne	GCA_010665285.1	whole_genome	1	293578849	0.0116	0.1343	8.62	14.25	reference genome
Vitis vinifera	GCA_000003745.2	whole_genome	1	486196837	0.0298	0.3431	8.69	14.32	reference genome
Eucalyptus grandis	GCA_000612305.1	whole_genome	1	691269672	0.026	0.299	8.7	14.33	reference genome
Vitis vinifera	GCA_002923015.1	whole_genome	1	427040211	0.028	0.3215	8.72	14.35	reference genome
Gynostemma pentaphyllum	GCA_020536105.1	whole_genome	1	582948444	0.0546	0.5161	10.57	14.36	reference genome
Citrus sinensis	GCA_018105775.1	whole_genome	1	334322655	0.049	0.3848	12.73	14.39	reference genome
Vitis vinifera subsp. sylvestris	GCA_903992495.4	whole_genome	1	317525733	0.0462	0.3523	13.1	14.41	reference genome
Abrus precatorius	GCA_003935025.1	whole_genome	1	347230236	0.021	0.239	8.81	14.44	reference genome
Andrographis paniculata	GCA_004354405.1	whole_genome	1	269408435	0.0256	0.2904	8.82	14.45	reference genome
Salix arbutifolia	GCA_025169955.1	whole_genome	1	338887006	0.0316	0.2525	12.5	14.49	reference genome
Oryza meridionalis	GCA_000338895.3	whole_genome	1	393639427	0.0422	0.3178	13.27	14.5	reference genome
Vitis vinifera	GCA_023513765.1	whole_genome	1	527955085	0.029	0.3248	8.93	14.56	reference genome
Arabidopsis thaliana	GCA_025388435.1	whole_genome	1	119744458	0.007	0.0781	8.95	14.58	reference genome
Avena longiglumis	GCA_910589755.1	whole_genome	1	7395709204	0.1502	0.8121	18.5	14.58	reference genome
Boehmeria nivea	GCA_021020685.1	whole_genome	1	266599076	0.0277	0.3084	8.99	14.62	reference genome
Rhodamnia argentea	GCA_020921035.1	whole_genome	1	346714100	0.026	0.2885	9	14.63	reference genome
Linum usitatissimum	GCA_014858635.1	whole_genome	1	361804083	0.0179	0.1494	12	14.64	reference genome
Vigna mungo	GCA_023940565.1	whole_genome	1	454426400	0.0357	0.3753	9.51	14.67	reference genome
Acacia acuminata	GCA_019022655.1	whole_genome	1	880086908	0.037	0.4084	9.05	14.68	reference genome
Capsella rubella	GCA_000375325.1	whole_genome	1	133063876	0.0099	0.0672	14.74	14.72	reference genome
Vitis vinifera	GCA_002923105.1	whole_genome	1	427211177	0.0298	0.3273	9.11	14.74	reference genome
Aquilegia eximia	GCA_023053535.1	whole_genome	1	365822783	0.084	0.4121	20.38	14.75	reference genome
Vigna mungo var. mungo	GCA_019096145.1	whole_genome	1	475451059	0.0392	0.3856	10.16	14.81	reference genome
Arabidopsis thaliana	GCA_024498475.1	whole_genome	1	123948466	0.0154	0.1089	14.12	14.82	reference genome
Vitis vinifera	GCA_002922885.1	whole_genome	1	427171260	0.0292	0.3171	9.2	14.83	reference genome
Chamaenerion angustifolium	GCA_946814005.1	whole_genome	1	656518074	0.0571	0.476	12	14.85	reference genome
Linum usitatissimum	GCA_010665265.1	whole_genome	1	303684769	0.0137	0.1487	9.23	14.86	reference genome
Ficus carica	GCA_009761775.1	whole_genome	1	333439967	0.0363	0.2468	14.71	14.87	reference genome
Tetracentron sinense	GCA_015143295.1	whole_genome	1	1161357243	0.0509	0.5478	9.29	14.92	reference genome
Cannabis sativa	GCA_001865755.1	whole_genome	1	585823666	0.1221	0.6768	18.03	14.93	reference genome
Eucalyptus tenuipes	GCA_014182365.1	whole_genome	1	397939372	0.0252	0.2697	9.35	14.98	reference genome
Quercus suber	GCA_002906115.1	whole_genome	1	953298670	0.0374	0.3988	9.38	15.01	reference genome
Corylus heterophylla	GCA_016403345.1	whole_genome	1	370750808	0.0263	0.2783	9.43	15.06	reference genome
Populus simonii	GCA_007827005.2	whole_genome	1	441407051	0.0234	0.2468	9.46	15.09	reference genome
Phaseolus lunatus	GCA_013389735.1	whole_genome	1	546419622	0.0804	0.4538	17.72	15.1	reference genome
Vigna unguiculata	GCA_004118075.2	whole_genome	1	518595462	0.0365	0.3845	9.5	15.13	reference genome
Gossypium australe	GCA_005393395.2	whole_genome	1	1743386794	0.118	0.765	15.43	15.13	reference genome
Nymphaea colorata	GCA_008831285.2	whole_genome	1	408118238	0.0335	0.2397	13.98	15.13	reference genome
Prunus armeniaca	GCA_020424065.1	whole_genome	1	251329793	0.0322	0.2183	14.73	15.15	reference genome
Aquilegia eximia	GCA_023053565.1	whole_genome	1	367332980	0.0854	0.411	20.78	15.15	reference genome
Selaginella moellendorffii	GCA_000143415.2	whole_genome	1	212315224	0.0352	0.3692	9.53	15.16	reference genome
Carex littledalei	GCA_011114355.1	whole_genome	1	373852675	0.0516	0.3277	15.75	15.19	reference genome
Pseudoturritis turrita	GCA_900406555.1	whole_genome	1	321562673	0.0336	0.3508	9.57	15.2	reference genome
Corylus heterophylla	GCA_019343435.1	whole_genome	1	346499040	0.0257	0.2678	9.58	15.21	reference genome
Secale cereale	GCA_902687465.1	whole_genome	1	6735227109	0.1677	0.827	20.28	15.28	reference genome
Hordeum vulgare subsp. vulgare	GCA_904848295.1	whole_genome	1	4481669561	0.1072	0.826	12.98	15.31	reference genome
Vigna mungo var. mungo	GCA_019096135.1	whole_genome	1	424680345	0.038	0.3741	10.17	15.35	reference genome
Taxillus chinensis	GCA_023512835.1	whole_genome	1	521908327	0.0616	0.5637	10.93	15.38	reference genome
Hordeum vulgare subsp. vulgare	GCA_904848285.1	whole_genome	1	4137447696	0.1042	0.8346	12.49	15.38	reference genome
Prunus armeniaca	GCA_903112645.1	whole_genome	1	215952222	0.0248	0.2132	11.64	15.39	reference genome
Dioscorea alata	GCA_020875875.1	whole_genome	1	480026477	0.0494	0.4242	11.64	15.4	reference genome
Pterocarya stenoptera	GCA_020877215.1	whole_genome	1	555144716	0.0278	0.285	9.77	15.4	reference genome
Oryza rufipogon	GCA_001551805.1	whole_genome	1	384518444	0.0438	0.3098	14.13	15.44	reference genome
Rhododendron molle	GCA_025413875.1	whole_genome	1	653458751	0.061	0.4736	12.89	15.44	reference genome
Prunus padus	GCA_024362665.1	whole_genome	1	488920495	0.0374	0.3182	11.75	15.52	reference genome
Salix brachista	GCA_009078335.1	whole_genome	1	339587529	0.0503	0.3089	16.29	15.54	reference genome
Senecio squalidus	GCA_910821995.1	whole_genome	1	161158903	0.055	0.3713	14.8	15.54	reference genome
Physcomitrium patens	GCA_026122775.1	whole_genome	1	477721153	0.0516	0.5176	9.97	15.6	reference genome
Linum usitatissimum	GCA_010665275.2	whole_genome	1	306378733	0.0143	0.1437	9.98	15.61	reference genome
Prunus persica	GCA_024337555.1	whole_genome	1	243543027	0.045	0.2433	18.49	15.61	reference genome
Arabidopsis thaliana	GCA_001651475.1	whole_genome	1	118890721	0.0091	0.0584	15.53	15.62	reference genome
Erigeron canadensis	GCA_010389155.1	whole_genome	1	426376474	0.0534	0.3774	14.15	15.62	reference genome
Populus trichocarpa	GCA_024362645.1	whole_genome	1	392256073	0.0238	0.2378	10.01	15.64	reference genome
Telopea speciosissima	GCA_018873765.1	whole_genome	1	823061212	0.0509	0.5062	10.06	15.69	reference genome
Hibiscus syriacus	GCA_006381635.2	whole_genome	1	1826930762	0.0589	0.5837	10.09	15.72	reference genome
Coptis chinensis	GCA_015680905.1	whole_genome	1	935659790	0.0857	0.5851	14.66	15.74	reference genome
Melaleuca alternifolia	GCA_019926035.1	whole_genome	1	362036213	0.0219	0.1822	12.02	15.78	reference genome
Gossypium stocksii	GCA_020496765.1	whole_genome	1	1448113609	0.0757	0.7076	10.7	15.78	reference genome
Acer yangbiense	GCA_008009225.1	whole_genome	1	665887899	0.1042	0.5696	18.29	15.8	reference genome
Physcomitrium patens	GCA_000002425.2	whole_genome	1	472081022	0.0523	0.5129	10.19	15.82	reference genome
Corymbia calophylla	GCA_014182845.1	whole_genome	1	394897432	0.0236	0.2316	10.19	15.82	reference genome
Lonicera japonica	GCA_021464415.1	whole_genome	1	886131823	0.0449	0.4376	10.26	15.89	reference genome
Cannabis sativa	GCA_900626175.2	whole_genome	1	876147649	0.0844	0.5586	15.1	15.91	reference genome
Prunus salicina	GCA_019277915.1	whole_genome	1	282436516	0.0761	0.361	21.08	15.93	reference genome
Oryza officinalis	GCA_008326285.1	whole_genome	1	584134210	0.0531	0.4543	11.69	15.94	reference genome
Aristolochia fimbriata	GCA_019845555.1	whole_genome	1	257862314	0.0373	0.3459	10.78	15.94	reference genome
Gossypium anomalum	GCA_019455425.1	whole_genome	1	1193340224	0.0702	0.6795	10.33	15.96	reference genome
Castanea crenata	GCA_020976635.1	whole_genome	1	764977748	0.0393	0.3789	10.37	16	reference genome
Actinidia deliciosa	GCA_024454175.1	whole_genome	1	621990945	0.0337	0.3254	10.37	16	reference genome
Hordeum vulgare subsp. vulgare	GCA_904849725.1	whole_genome	1	4225713981	0.1175	0.8381	14.02	16.07	reference genome
Boechera stricta	GCA_018361405.1	whole_genome	1	189459748	0.0287	0.2218	12.93	16.11	reference genome
Bretschneidera sinensis	GCA_023935145.1	whole_genome	1	1213742607	0.0704	0.5821	12.09	16.12	reference genome
Camelina neglecta	GCA_023864065.1	whole_genome	1	210445586	0.0376	0.2743	13.69	16.18	reference genome
Hordeum vulgare subsp. vulgare	GCA_904848315.1	whole_genome	1	4066303459	0.1097	0.824	13.31	16.18	reference genome
Vitis riparia	GCA_004353265.1	whole_genome	1	500105807	0.0359	0.3391	10.58	16.21	reference genome
Thlaspi arvense	GCA_911865555.2	whole_genome	1	525555146	0.0843	0.5769	14.61	16.24	reference genome
Oryza barthii	GCA_000182155.4	whole_genome	1	347715970	0.0302	0.2497	12.1	16.25	reference genome
Arabidopsis thaliana	GCA_905067165.1	whole_genome	1	124088133	0.0124	0.0864	14.35	16.25	reference genome
Arabidopsis thaliana	GCA_910573875.1	whole_genome	1	117099189	0.0063	0.0589	10.62	16.25	reference genome
Oryza sativa	GCA_004007595.1	whole_genome	1	377604035	0.03	0.2824	10.63	16.26	reference genome
Quercus lobata	GCA_001633185.5	whole_genome	1	845947251	0.0479	0.4041	11.84	16.27	reference genome
Eucalyptus microcorys	GCA_014182515.1	whole_genome	1	441067036	0.0311	0.2916	10.65	16.28	reference genome
Striga asiatica	GCA_008636005.1	whole_genome	1	471563096	0.0565	0.404	14	16.3	reference genome
Cannabis sativa	GCA_003417725.2	whole_genome	1	1009674739	0.1268	0.6871	18.45	16.34	reference genome
Eucalyptus guilfoylei	GCA_016097605.1	whole_genome	1	472516737	0.0322	0.2996	10.74	16.37	reference genome
Nyssa sinensis	GCA_008638375.1	whole_genome	1	1001447681	0.0533	0.4955	10.75	16.38	reference genome
Boehmeria nivea var. tenacissima	GCA_018132145.1	whole_genome	1	270213153	0.0338	0.313	10.78	16.41	reference genome
Casuarina equisetifolia subsp. incana	GCA_003795335.1	whole_genome	1	301458157	0.0213	0.1972	10.79	16.42	reference genome
Boechera stricta	GCA_018361395.1	whole_genome	1	190536481	0.0244	0.2245	10.87	16.42	reference genome
Bretschneidera sinensis	GCA_018105755.1	whole_genome	1	1170884685	0.0705	0.6003	11.74	16.43	reference genome
Papaver somniferum	GCA_010119955.1	whole_genome	1	190070007	0.0784	0.5888	13.31	16.57	reference genome
Xanthoceras sorbifolium	GCA_020796215.1	whole_genome	1	469995859	0.0601	0.4736	12.69	16.58	reference genome
Oryza punctata	GCA_000710525.1	whole_genome	1	22465362	0.0221	0.2011	10.99	16.62	reference genome
Castanospermum australe	GCA_019955255.1	whole_genome	1	381717924	0.0168	0.1529	10.99	16.62	reference genome
Prunus salicina	GCA_020226455.1	whole_genome	1	267139013	0.0603	0.2751	21.9	16.62	reference genome
Heteromeles arbutifolia	GCA_024362995.1	whole_genome	1	634784569	0.0661	0.4825	13.7	16.69	reference genome
Arabidopsis thaliana	GCA_910574415.1	whole_genome	1	117093675	0.0061	0.0547	11.08	16.71	reference genome
Heteromeles arbutifolia	GCA_024363235.1	whole_genome	1	638231885	0.0665	0.4804	13.85	16.74	reference genome
Prunus armeniaca	GCA_903114435.1	whole_genome	1	215239966	0.0247	0.1961	12.62	16.8	reference genome
Vitis vinifera	GCA_927798595.1	whole_genome	1	463044250	0.0386	0.344	11.23	16.86	reference genome
Mentha longifolia	GCA_001642375.2	whole_genome	1	468946732	0.0786	0.3999	19.64	16.98	reference genome
Eucalyptus camaldulensis	GCA_014182705.1	whole_genome	1	558609106	0.038	0.3347	11.36	16.99	reference genome
Arabidopsis arenosa subsp. arenosa	GCA_905175405.1	whole_genome	1	460959661	0.033	0.1458	22.62	16.99	reference genome
Chenopodium quinoa	GCA_021164245.1	whole_genome	1	1314532305	0.0863	0.5722	15.08	17.01	reference genome
Arabidopsis thaliana	GCA_000001735.2	whole_genome	1	119668634	0.0115	0.0733	15.75	17.04	reference genome
Aquilegia coerulea	GCA_002738505.1	whole_genome	1	301979693	0.0724	0.3314	21.85	17.04	reference genome
Arabidopsis thaliana	GCA_024498515.1	whole_genome	1	120086909	0.0138	0.0794	17.33	17.04	reference genome
Eucalyptus grandis	GCA_016545825.1	whole_genome	1	616530258	0.0413	0.3609	11.43	17.06	reference genome
Brassica oleracea var. capitata	GCA_018177695.1	whole_genome	1	565471031	0.072	0.3703	19.43	17.08	reference genome
Fragaria iinumae	GCA_009720345.1	whole_genome	1	240581984	0.0655	0.3512	18.66	17.12	reference genome
Apium graveolens	GCA_009905375.1	whole_genome	1	3332577507	0.1839	0.8611	21.36	17.13	reference genome
Arabidopsis thaliana	GCA_900243935.1	whole_genome	1	119203081	0.0102	0.0704	14.47	17.16	reference genome
Chenopodium quinoa	GCA_001683475.1	whole_genome	1	1333551035	0.0946	0.6148	15.39	17.19	reference genome
Brassica rapa subsp. rapa	GCA_018901965.1	whole_genome	1	315759672	0.0391	0.1875	20.85	17.19	reference genome
Scutellaria galericulata	GCA_946896805.1	whole_genome	1	328140357	0.0357	0.2477	14.43	17.22	reference genome
Brassica oleracea	GCA_900416815.2	whole_genome	1	554977060	0.0581	0.3461	16.78	17.23	reference genome
Aechmea fasciata	GCA_025177825.1	whole_genome	1	347866674	0.0576	0.4402	13.08	17.27	reference genome
Eucalyptus globulus	GCA_014182545.1	whole_genome	1	545184893	0.0386	0.3313	11.65	17.28	reference genome
Arabidopsis thaliana	GCA_904420315.1	whole_genome	1	130173334	0.0142	0.0857	16.58	17.37	reference genome
Digitaria exilis	GCA_015342445.1	whole_genome	1	760650579	0.0654	0.3355	19.5	17.39	reference genome
Oryza sativa	GCA_004348155.2	whole_genome	1	415392545	0.0546	0.3238	16.87	17.43	reference genome
Perilla frutescens var. frutescens	GCA_019511825.2	whole_genome	1	1234370464	0.075	0.5357	14	17.46	reference genome
Brassica rapa subsp. pekinensis	GCA_008629595.1	whole_genome	1	234688483	0.0074	0.059	12.61	17.48	reference genome
Aquilegia kansuensis	GCA_020826895.1	whole_genome	1	293205786	0.0687	0.3095	22.19	17.51	reference genome
Eucalyptus virginea	GCA_014182375.1	whole_genome	1	532947616	0.0394	0.3307	11.92	17.55	reference genome
Solanum americanum	GCA_900188915.1	whole_genome	1	9013692	0.0399	0.172	23.22	17.59	reference genome
Ziziphus jujuba	GCA_001835785.2	whole_genome	1	362583438	0.0348	0.2898	12	17.63	reference genome
Arabidopsis thaliana	GCA_900243955.1	whole_genome	1	119127857	0.0101	0.0704	14.33	17.68	reference genome
Arabidopsis thaliana	GCA_902705455.1	whole_genome	1	119225180	0.0123	0.0758	16.17	17.72	reference genome
Carya illinoinensis	GCA_018689195.1	whole_genome	1	469663071	0.0521	0.3654	14.26	17.74	reference genome
Eucalyptus pumila	GCA_016097595.1	whole_genome	1	529915530	0.0396	0.3258	12.14	17.77	reference genome
Brassica oleracea var. capitata	GCA_902726615.1	whole_genome	1	529919152	0.0639	0.3581	17.86	17.83	reference genome
Citrus sinensis	GCA_018104345.1	whole_genome	1	338392682	0.0442	0.2924	15.11	17.85	reference genome
Euclidium syriacum	GCA_900116095.1	whole_genome	1	229211023	0.0277	0.2265	12.22	17.85	reference genome
Prunus salicina	GCA_014863905.1	whole_genome	1	284209110	0.0784	0.3415	22.97	17.95	reference genome
Raphanus sativus	GCA_019705875.1	whole_genome	1	461741018	0.1033	0.4381	23.59	17.96	reference genome
Oryza glaberrima	GCA_000147395.3	whole_genome	1	347321046	0.0302	0.2375	12.73	17.98	reference genome
Dimocarpus longan	GCA_020457875.1	whole_genome	1	483436306	0.045	0.362	12.43	18.06	reference genome
Arabidopsis thaliana	GCA_000211275.1	whole_genome	1	93654490	0.0102	0.0606	16.89	18.15	reference genome
Eucalyptus caleyi	GCA_014182885.2	whole_genome	1	589484275	0.0443	0.354	12.52	18.15	reference genome
Oryza australiensis	GCA_019925245.2	whole_genome	1	858859173	0.0807	0.6134	13.16	18.2	reference genome
Litchi chinensis	GCA_020101635.1	whole_genome	1	450294126	0.042	0.332	12.65	18.28	reference genome
Arabidopsis thaliana	GCA_902460275.1	whole_genome	1	119749512	0.0122	0.0737	16.53	18.3	reference genome
Oryza meyeriana var. granulata	GCA_003991445.1	whole_genome	1	776957456	0.0765	0.6032	12.68	18.31	reference genome
Citrus sinensis	GCA_019144185.1	whole_genome	1	322589539	0.0458	0.3174	14.44	18.35	reference genome
Oryza minuta	GCA_000632695.1	whole_genome	1	45165869	0.03	0.2357	12.73	18.36	reference genome
Cannabis sativa	GCA_013030365.1	whole_genome	1	812525420	0.144	0.6652	21.64	18.37	reference genome
Arabidopsis thaliana	GCA_902460285.1	whole_genome	1	120338059	0.0134	0.0778	17.19	18.38	reference genome
Arabidopsis thaliana	GCA_903064315.1	whole_genome	1	120615104	0.0123	0.0717	17.09	18.4	reference genome
Gentiana dahurica var. dahurica	GCA_024500145.1	whole_genome	1	1416543111	0.1406	0.7104	19.79	18.43	reference genome
Eutrema salsugineum	GCA_000478725.1	whole_genome	1	243110105	0.0685	0.361	18.98	18.44	reference genome
Raphanus sativus var. raphanistroides	GCA_019705965.1	whole_genome	1	486119214	0.1063	0.4406	24.13	18.5	reference genome
Arabidopsis thaliana	GCA_902460305.1	whole_genome	1	122202079	0.0142	0.0847	16.78	18.52	reference genome
Quercus wislizeni	GCA_023055485.1	whole_genome	1	768449301	0.0449	0.3478	12.9	18.53	reference genome
Oryza sativa Japonica Group	GCA_014526345.1	whole_genome	1	378861062	0.0445	0.2804	15.86	18.56	reference genome
Eucalyptus victrix	GCA_016097545.1	whole_genome	1	557318901	0.0435	0.3359	12.95	18.58	reference genome
Quercus robur	GCA_900291515.1	whole_genome	1	814336181	0.0509	0.3772	13.51	18.58	reference genome
Eucalyptus sideroxylon	GCA_014182405.1	whole_genome	1	592317821	0.0454	0.3507	12.96	18.59	reference genome
Citrus sinensis	GCA_022201065.1	whole_genome	1	299602842	0.0525	0.3154	16.63	18.6	reference genome
Impatiens glandulifera	GCA_907164895.1	whole_genome	1	421451920	0.0481	0.3705	12.97	18.6	reference genome
Raphanus sativus	GCA_019703475.1	whole_genome	1	459818138	0.0871	0.3593	24.25	18.62	reference genome
Citrus sinensis	GCA_019144245.1	whole_genome	1	328733017	0.0504	0.3294	15.3	18.63	reference genome
Morus alba	GCA_012066045.3	whole_genome	1	336455645	0.0453	0.3484	13.01	18.64	reference genome
Oryza officinalis	GCA_000717455.1	whole_genome	1	26188458	0.0368	0.2821	13.05	18.68	reference genome
Litchi chinensis	GCA_020101655.1	whole_genome	1	455362470	0.0437	0.3344	13.06	18.69	reference genome
Zea mays	GCA_024718635.1	whole_genome	1	2191062017	0.114	0.8122	14.03	18.75	reference genome
Eucalyptus decipiens	GCA_014182575.1	whole_genome	1	591117131	0.0472	0.3596	13.14	18.77	reference genome
Citrus hindsii	GCA_004802465.1	whole_genome	1	373170204	0.0642	0.318	20.18	18.78	reference genome
Cuscuta australis	GCA_003260385.1	whole_genome	1	262630465	0.0683	0.4176	16.35	18.83	reference genome
Eragrostis curvula	GCA_007726485.1	whole_genome	1	603072269	0.0702	0.3071	22.85	18.83	reference genome
Eucalyptus camaldulensis	GCA_019915175.1	whole_genome	1	519496103	0.0397	0.301	13.2	18.83	reference genome
Malus sylvestris	GCA_916048215.2	whole_genome	1	640969901	0.0952	0.5176	18.38	18.84	reference genome
Momordica charantia	GCA_013281855.1	whole_genome	1	302992168	0.0438	0.3313	13.23	18.86	reference genome
Citrus sinensis	GCA_019144225.1	whole_genome	1	330224548	0.0495	0.3219	15.37	18.93	reference genome
Quercus wislizeni	GCA_023055345.1	whole_genome	1	724823050	0.0457	0.3437	13.3	18.93	reference genome
Malus domestica	GCA_002114115.1	whole_genome	1	703358299	0.0737	0.4622	15.95	18.94	reference genome
Eucalyptus cloeziana	GCA_014182715.1	whole_genome	1	480235061	0.0417	0.3131	13.31	18.94	reference genome
Lindernia brevidens	GCA_004919715.1	whole_genome	1	266104577	0.0606	0.3804	15.94	18.97	reference genome
Arabidopsis thaliana	GCA_902460265.3	whole_genome	1	120129838	0.0139	0.0808	17.25	18.99	reference genome
Arabidopsis thaliana	GCA_902651935.1	whole_genome	1	120129838	0.0139	0.0808	17.25	18.99	reference genome
Oryza punctata	GCA_000573905.2	whole_genome	1	422391326	0.0463	0.3461	13.38	19.01	reference genome
Arabidopsis thaliana	GCA_900243945.1	whole_genome	1	119166865	0.0106	0.0698	15.19	19.02	reference genome
Setaria italica	GCA_000263155.2	whole_genome	1	405868399	0.0501	0.328	15.27	19.11	reference genome
Prunus fruticosa	GCA_018703695.1	whole_genome	1	375294239	0.0787	0.3863	20.38	19.12	reference genome
Arabidopsis thaliana	GCA_900303345.1	whole_genome	1	119750280	0.0135	0.0794	16.96	19.12	reference genome
Eucalyptus camaldulensis	GCA_019915185.1	whole_genome	1	528226388	0.0426	0.3158	13.5	19.13	reference genome
Raphanus sativus var. caudatus	GCA_019705895.1	whole_genome	1	473762729	0.0922	0.3722	24.78	19.15	reference genome
Manihot esculenta	GCA_020916445.1	whole_genome	1	762395283	0.1174	0.5812	20.2	19.24	reference genome
Prunus avium	GCA_014155035.1	whole_genome	1	344341978	0.0702	0.2925	24	19.25	reference genome
Arabidopsis thaliana	GCA_900303355.1	whole_genome	1	119502799	0.0119	0.076	15.65	19.26	reference genome
Salix suchowensis	GCA_017552425.1	whole_genome	1	355718341	0.0347	0.2538	13.66	19.29	reference genome
Vigna umbellata	GCA_025174585.1	whole_genome	1	475513050	0.0695	0.3738	18.59	19.29	reference genome
Vaccinium darrowii	GCA_020921045.1	whole_genome	1	480504358	0.0465	0.3093	15.03	19.34	reference genome
Prunus dulcis	GCA_021292205.2	whole_genome	1	257658611	0.0532	0.2863	18.58	19.4	reference genome
Urochloa ruziziensis	GCA_015476505.1	whole_genome	1	604561744	0.09	0.4035	22.31	19.43	reference genome
Raphanus raphanistrum x Raphanus sativus	GCA_019705995.1	whole_genome	1	488876237	0.1071	0.4269	25.09	19.46	reference genome
Litchi chinensis	GCA_019925255.1	whole_genome	1	470368600	0.0455	0.3284	13.84	19.47	reference genome
Raphanus raphanistrum subsp. raphanistrum	GCA_019706035.1	whole_genome	1	421544425	0.0958	0.3814	25.12	19.49	reference genome
Rhododendron simsii	GCA_014282245.1	whole_genome	1	528637147	0.0482	0.3473	13.88	19.51	reference genome
Saccharum hybrid cultivar SP80-3280	GCA_009173535.1	whole_genome	1	49385221	0.1096	0.4358	25.15	19.52	reference genome
Raphanus sativus	GCA_019705855.1	whole_genome	1	487865325	0.1119	0.444	25.21	19.58	reference genome
Carya illinoinensis	GCA_018687715.1	whole_genome	1	674433157	0.0549	0.3923	14	19.63	reference genome
Ophiorrhiza pumila	GCA_016586305.1	whole_genome	1	440319191	0.0736	0.4811	15.29	19.65	reference genome
Prunus persica	GCA_015730445.1	whole_genome	1	239052840	0.0462	0.2344	19.71	19.66	reference genome
Oropetium thomaeum	GCA_001182835.1	whole_genome	1	243174629	0.0535	0.2841	18.82	19.8	reference genome
Rosa lucieae	GCA_024704745.1	whole_genome	1	530071794	0.0908	0.4725	19.23	19.85	reference genome
Arabidopsis thaliana	GCA_903064325.1	whole_genome	1	120692836	0.012	0.0718	16.67	19.85	reference genome
Buddleja alternifolia	GCA_019426215.1	whole_genome	1	853754563	0.0909	0.6228	14.59	19.87	reference genome
Manihot esculenta	GCA_020916425.1	whole_genome	1	706330743	0.1218	0.5871	20.74	19.89	reference genome
Malus domestica	GCA_004115385.1	whole_genome	1	660462720	0.0965	0.5256	18.35	19.94	reference genome
Beta vulgaris subsp. vulgaris	GCA_002917755.1	whole_genome	1	540534112	0.0639	0.4306	14.84	19.97	reference genome
Carya illinoinensis	GCA_018689175.1	whole_genome	1	656687212	0.0551	0.3821	14.43	20.06	gold genome
Arabidopsis thaliana	GCA_946499665.1	whole_genome	1	136135371	0.0142	0.0734	19.31	20.07	gold genome
Andrographis paniculata	GCA_009805555.1	whole_genome	1	284308021	0.0412	0.2847	14.46	20.09	gold genome
Arabidopsis thaliana	GCA_903064285.1	whole_genome	1	118889213	0.0132	0.0757	17.42	20.12	gold genome
Oryza sativa	GCA_009829725.1	whole_genome	1	395946912	0.0692	0.3234	21.39	20.13	gold genome
Eucalyptus erythrocorys	GCA_014182555.1	whole_genome	1	539356670	0.0535	0.368	14.53	20.16	gold genome
Citrus clementina	GCA_000493195.1	whole_genome	1	301364702	0.0442	0.2908	15.21	20.21	gold genome
Cichorium intybus	GCA_023525715.1	whole_genome	1	1278752569	0.1547	0.6086	25.41	20.24	gold genome
Hirschfeldia incana	GCA_026261945.1	whole_genome	1	398904276	0.0635	0.2605	24.39	20.25	gold genome
Mikania micrantha	GCA_009363875.1	whole_genome	1	1790643622	0.146	0.739	19.75	20.45	gold genome
Oryza sativa Indica Group	GCA_009831355.1	whole_genome	1	391869645	0.0631	0.3227	19.55	20.46	gold genome
Raphanus raphanistrum x Raphanus sativus	GCA_021328975.1	whole_genome	1	450789643	0.1155	0.4427	26.1	20.47	gold genome
Malus domestica	GCA_916614885.2	whole_genome	1	575601101	0.0935	0.5114	18.28	20.47	gold genome
Arabidopsis thaliana	GCA_903064275.1	whole_genome	1	117835862	0.0123	0.0664	18.58	20.5	gold genome
Glebionis coronaria	GCA_025667525.1	whole_genome	1	6801056618	0.2111	0.8642	24.43	20.52	gold genome
Turritis glabra	GCA_900406565.1	whole_genome	1	171129789	0.0323	0.1693	19.06	20.55	gold genome
Raphanus sativus	GCA_019705955.1	whole_genome	1	466463287	0.1133	0.4326	26.19	20.56	gold genome
Arabidopsis lyrata subsp. petraea	GCA_026151145.1	whole_genome	1	187501846	0.0504	0.1924	26.2	20.57	gold genome
Carya illinoinensis	GCA_016808215.1	whole_genome	1	649961136	0.0548	0.3662	14.95	20.58	gold genome
Saccharum hybrid cultivar	GCA_900465005.1	whole_genome	1	530659635	0.0966	0.4385	22.03	20.62	gold genome
Pyrus ussuriensis x Pyrus communis	GCA_008932095.1	whole_genome	1	510637391	0.0737	0.4438	16.61	20.72	gold genome
Oryza sativa	GCA_003865215.1	whole_genome	1	395354355	0.0684	0.3285	20.83	20.76	gold genome
Dimocarpus longan	GCA_022984855.1	whole_genome	1	454299200	0.0533	0.3517	15.14	20.77	gold genome
Salvia splendens	GCA_004379255.2	whole_genome	1	806486317	0.1081	0.4685	23.07	20.78	gold genome
Prunus persica	GCA_000346465.2	whole_genome	1	227569171	0.0417	0.2283	18.28	20.83	gold genome
Themeda triandra	GCA_018135685.1	whole_genome	1	889201528	0.1031	0.4361	23.63	20.83	gold genome
Spinacia oleracea	GCA_020520425.1	whole_genome	1	894256318	0.1733	0.6738	25.72	20.85	gold genome
Eucalyptus pauciflora	GCA_007663325.1	whole_genome	1	594528099	0.0569	0.3424	16.61	20.86	gold genome
Citrus sinensis	GCA_022201045.1	whole_genome	1	298977511	0.0581	0.3143	18.48	20.91	gold genome
Arabidopsis thaliana	GCA_024498495.1	whole_genome	1	122660426	0.0148	0.0763	19.38	20.91	gold genome
Isatis tinctoria	GCA_014595705.1	whole_genome	1	265628215	0.0916	0.3444	26.59	20.96	gold genome
Arabidopsis thaliana	GCA_024498555.1	whole_genome	1	124617864	0.0163	0.0766	21.27	20.96	gold genome
Arabidopsis suecica	GCA_019202805.1	whole_genome	1	272254484	0.0305	0.1146	26.61	20.98	gold genome
Panicum hallii	GCA_002211085.2	whole_genome	1	535889049	0.1137	0.5612	20.25	21	gold genome
Setaria viridis	GCA_005286985.1	whole_genome	1	395869604	0.0515	0.3217	16.01	21.07	gold genome
Manihot esculenta	GCA_001659605.2	whole_genome	1	639586700	0.1274	0.5824	21.88	21.14	gold genome
Camelina hispida	GCA_023864115.1	whole_genome	1	339774907	0.0961	0.3588	26.78	21.15	gold genome
Rosa persica	GCA_025331145.1	whole_genome	1	366053319	0.0648	0.4	16.19	21.17	gold genome
Medicago truncatula	GCA_003473485.2	whole_genome	1	430008013	0.0563	0.2782	20.24	21.2	gold genome
Cannabis sativa	GCA_025232715.1	whole_genome	1	796583716	0.1602	0.6624	24.19	21.21	gold genome
Prunus persica	GCA_018340835.1	whole_genome	1	257171305	0.0486	0.2404	20.22	21.23	gold genome
Oryza sativa Japonica Group	GCA_009830595.1	whole_genome	1	381570127	0.0581	0.2982	19.47	21.24	gold genome
Rhododendron griersonianum	GCA_018127125.1	whole_genome	1	674982489	0.1109	0.4879	22.73	21.25	gold genome
Oryza sativa Japonica Group	GCA_009797565.1	whole_genome	1	381570803	0.0501	0.2841	17.64	21.29	gold genome
Pyrus x bretschneideri	GCA_019419815.1	whole_genome	1	509113298	0.069	0.4084	16.9	21.33	gold genome
Arachis hypogaea	GCA_019915045.1	whole_genome	1	2580199504	0.1394	0.6784	20.55	21.34	gold genome
Oryza sativa aus subgroup	GCA_009831335.1	whole_genome	1	384203823	0.0557	0.2917	19.09	21.36	gold genome
Oryza sativa Japonica Group	GCA_003449065.1	whole_genome	1	378097445	0.0563	0.29	19.4	21.43	gold genome
Carya illinoinensis	GCA_018689215.1	whole_genome	1	423597840	0.0527	0.3334	15.8	21.43	gold genome
Camelina laxa	GCA_024034495.1	whole_genome	1	213073598	0.0577	0.2561	22.54	21.48	gold genome
Arabidopsis thaliana x Arabidopsis arenosa	GCA_019201805.1	whole_genome	1	274541035	0.0293	0.1141	25.71	21.5	gold genome
Misopates orontium	GCA_946800315.1	whole_genome	1	361730048	0.0535	0.2922	18.32	21.53	gold genome
Eucalyptus regnans	GCA_014182855.1	whole_genome	1	495128539	0.0523	0.3286	15.92	21.55	gold genome
Oryza sativa Indica Group	GCA_003449045.1	whole_genome	1	388772408	0.0625	0.3184	19.61	21.56	gold genome
Arctium lappa	GCA_023525745.1	whole_genome	1	1727363248	0.1661	0.7619	21.81	21.57	gold genome
Raphanus raphanistrum subsp. landra	GCA_019706005.1	whole_genome	1	418302239	0.0919	0.3376	27.22	21.59	gold genome
Cichorium endivia	GCA_023376185.1	whole_genome	1	886977840	0.0755	0.4725	15.97	21.6	gold genome
Oryza sativa f. spontanea	GCA_006942195.1	whole_genome	1	377674564	0.0497	0.2778	17.88	21.61	gold genome
Prunus persica	GCA_020226405.1	whole_genome	1	249361029	0.0469	0.2194	21.36	21.62	gold genome
Vaccinium darrowii	GCA_020921065.1	whole_genome	1	582668408	0.0615	0.3571	17.24	21.67	gold genome
Rosa chinensis	GCA_002994745.2	whole_genome	1	515588973	0.108	0.4937	21.87	21.69	gold genome
Malus domestica	GCA_916048125.1	whole_genome	1	573964835	0.0938	0.5091	18.43	21.7	gold genome
Arabidopsis thaliana	GCA_024498455.1	whole_genome	1	126089606	0.015	0.0749	20.04	21.81	gold genome
Oryza sativa aus subgroup	GCA_001952365.3	whole_genome	1	388175468	0.0639	0.3151	20.29	21.95	gold genome
Quercus gilva	GCA_023621385.1	whole_genome	1	889842715	0.0661	0.4013	16.46	22.09	gold genome
Phoenix dactylifera	GCA_009389715.1	whole_genome	1	773189301	0.1292	0.4921	26.25	22.15	gold genome
Oryza sativa Indica Group	GCA_009829395.1	whole_genome	1	405399143	0.0708	0.3276	21.62	22.16	gold genome
Pyrus pyrifolia	GCA_016587475.1	whole_genome	1	503888133	0.068	0.3962	17.15	22.18	gold genome
Arabidopsis thaliana	GCA_903064295.1	whole_genome	1	119796971	0.0151	0.0736	20.51	22.19	gold genome
Arabidopsis thaliana	GCA_024498435.1	whole_genome	1	127150763	0.0187	0.0861	21.71	22.22	gold genome
Sorghum bicolor	GCA_947241665.1	whole_genome	1	795516622	0.1339	0.552	24.25	22.35	gold genome
Rhododendron mucronatum var. ripense	GCA_019656295.1	whole_genome	1	506708990	0.0576	0.3415	16.88	22.4	gold genome
Oryza sativa Japonica Group	GCA_001433935.1	whole_genome	1	374422835	0.0571	0.2877	19.85	22.41	gold genome
Pyrus betulifolia	GCA_007844245.1	whole_genome	1	532747033	0.0675	0.3535	19.1	22.55	gold genome
Oryza sativa Japonica Group	GCA_003865235.1	whole_genome	1	379625823	0.0556	0.2956	18.82	22.62	gold genome
Quercus aquifolioides	GCA_019022515.1	whole_genome	1	926487586	0.0956	0.4747	20.15	22.62	gold genome
Oryza sativa tropical japonica subgroup	GCA_009831275.1	whole_genome	1	382007384	0.0588	0.3022	19.45	22.67	gold genome
Arctostaphylos glauca	GCA_019985065.2	whole_genome	1	547665946	0.0664	0.3883	17.09	22.72	gold genome
Potentilla anserina	GCA_933775445.1	whole_genome	1	237424158	0.0512	0.2552	20.07	22.83	gold genome
Oryza sativa	GCA_019137765.1	whole_genome	1	407497929	0.0712	0.319	22.32	22.91	gold genome
Oryza sativa Japonica Group	GCA_002573525.1	whole_genome	1	418900741	0.0477	0.2485	19.2	23	gold genome
Zizania palustris	GCA_019279435.1	whole_genome	1	1288765485	0.1589	0.7491	21.21	23.19	gold genome
Artocarpus heterophyllus	GCA_025403435.1	whole_genome	1	985626975	0.095	0.5408	17.57	23.2	gold genome
Oryza sativa tropical japonica subgroup	GCA_009831315.1	whole_genome	1	383243376	0.059	0.2939	20.06	23.21	gold genome
Oryza sativa	GCA_014636035.1	whole_genome	1	399283841	0.0683	0.3197	21.38	23.28	gold genome
Oryza sativa Indica Group	GCA_001623365.2	whole_genome	1	387424359	0.069	0.316	21.85	23.3	gold genome
Oryza sativa Japonica Group	GCA_022834795.1	whole_genome	1	375082798	0.0557	0.2833	19.65	23.31	gold genome
Oryza sativa Indica Group	GCA_001889745.1	whole_genome	1	389088367	0.069	0.3193	21.6	23.35	gold genome
Oryza sativa Indica Group	GCA_009831025.1	whole_genome	1	392847014	0.0702	0.3192	21.99	23.36	gold genome
Oryza sativa Indica Group	GCA_009831045.1	whole_genome	1	394601903	0.068	0.321	21.19	23.45	gold genome
Thymus quinquecostatus	GCA_024222315.1	whole_genome	1	528675121	0.1556	0.5552	28.02	23.49	gold genome
Oryza sativa Japonica Group	GCA_026167685.1	whole_genome	1	378776665	0.0525	0.2765	19	23.49	gold genome
Isatis tinctoria	GCA_010577795.1	whole_genome	1	293865481	0.1079	0.3694	29.2	23.57	gold genome
Oryza sativa Indica Group	GCA_001623345.3	whole_genome	1	391696131	0.0718	0.3204	22.4	23.67	gold genome
Arachis duranensis	GCA_014805325.1	whole_genome	1	1106325876	0.1375	0.6459	21.29	23.69	gold genome
Oryza sativa Japonica Group	GCA_000005425.2	whole_genome	1	382150945	0.0538	0.2724	19.74	23.77	gold genome
Primula vulgaris	GCA_001077355.1	whole_genome	1	1504784	0.0278	0.1528	18.21	23.84	gold genome
Primula vulgaris	GCA_001403715.1	whole_genome	1	1504784	0.0278	0.1528	18.21	23.84	gold genome
Oryza nivara	GCA_000576065.2	whole_genome	1	395534265	0.0678	0.3156	21.47	24.11	gold genome
Cenchrus americanus	GCA_020739525.1	whole_genome	1	1891076116	0.2258	0.7837	28.81	24.2	gold genome
Melastoma candidum	GCA_023653495.1	whole_genome	1	256218469	0.0598	0.299	20	24.21	gold genome
Arachis duranensis	GCA_018207795.1	whole_genome	1	1099865669	0.1445	0.6378	22.65	24.4	gold genome
Cenchrus americanus	GCA_021560375.1	whole_genome	1	1908255393	0.2228	0.7841	28.42	24.46	gold genome
Oryza rufipogon	GCA_023541355.1	whole_genome	1	462580640	0.0909	0.3528	25.76	24.58	gold genome
Sorghum bicolor	GCA_947241735.1	whole_genome	1	817237095	0.1337	0.5247	25.47	24.82	gold genome
Oryza sativa Indica Group	GCA_002151415.1	whole_genome	1	390983850	0.0685	0.3124	21.92	24.84	gold genome
Cenchrus americanus	GCA_020739535.1	whole_genome	1	1973741457	0.2275	0.7879	28.88	24.87	gold genome
Cenchrus americanus	GCA_020739575.1	whole_genome	1	1937978486	0.2216	0.7634	29.02	24.9	gold genome
Oryza sativa aromatic subgroup	GCA_009831255.1	whole_genome	1	380354188	0.0601	0.2957	20.34	25.01	gold genome
Erysimum cheiranthoides	GCA_011420285.1	whole_genome	1	177180559	0.0492	0.1603	30.68	25.05	gold genome
Oryza sativa	GCA_009914875.1	whole_genome	1	387483803	0.0701	0.3164	22.17	25.07	gold genome
Cenchrus americanus	GCA_020739585.1	whole_genome	1	1950230613	0.2306	0.7868	29.31	25.13	gold genome
Zea mays	GCA_000005005.6	whole_genome	1	2134373047	0.2235	0.8048	27.77	25.49	gold genome
Oryza sativa Indica Group	GCA_009831295.1	whole_genome	1	399249348	0.0712	0.3235	22.01	25.55	gold genome
Sorghum bicolor	GCA_000003195.3	whole_genome	1	709344700	0.1489	0.5712	26.07	25.59	gold genome
Zea mays	GCA_910593975.1	whole_genome	1	2160296563	0.2334	0.8124	28.73	25.91	gold genome
Arachis cardenasii	GCA_018493915.1	whole_genome	1	1238081721	0.1774	0.6534	27.16	26.16	gold genome
Zea mays	GCA_022117705.1	whole_genome	1	2178604320	0.2304	0.8093	28.46	26.21	gold genome
Camelina hispida	GCA_023657505.1	whole_genome	1	283323681	0.0925	0.3191	29	26.29	gold genome
Zea mays	GCA_902166975.1	whole_genome	1	2214752841	0.237	0.8126	29.17	26.37	gold genome
Zea mays	GCA_902167085.1	whole_genome	1	2140953885	0.2341	0.8124	28.81	26.39	gold genome
Arabidopsis lyrata subsp. lyrata	GCA_000004255.1	whole_genome	1	206822858	0.0553	0.1723	32.1	26.47	gold genome
Zea mays	GCA_902166955.1	whole_genome	1	2164755757	0.234	0.8129	28.79	26.47	gold genome
Polygonum aviculare	GCA_934047395.1	whole_genome	1	360390821	0.0953	0.381	25.02	26.57	gold genome
Oryza sativa Japonica Group	GCA_004295705.1	whole_genome	1	43342410	0.0446	0.186	23.96	26.82	gold genome
Oryza glumipatula	GCA_000576495.2	whole_genome	1	388593428	0.0888	0.3383	26.24	26.88	gold genome
Zea mays	GCA_902167055.1	whole_genome	1	2162442623	0.2358	0.8139	28.97	26.88	gold genome
Polygonum aviculare	GCA_934048045.1	whole_genome	1	352071428	0.0962	0.375	25.65	27.24	gold genome
Arabidopsis lyrata	GCA_944990045.1	whole_genome	1	243772934	0.0688	0.2066	33.28	27.65	gold genome
Ballota nigra	GCA_947034845.1	whole_genome	1	382352052	0.1571	0.5602	28.05	27.85	gold genome
Arabidopsis arenosa	GCA_905216605.1	whole_genome	1	149659193	0.0272	0.0811	33.55	27.92	gold genome
Trifolium pratense	GCA_020283565.1	whole_genome	1	414027294	0.1122	0.3578	31.37	28.1	gold genome
Arabidopsis suecica	GCA_905175345.1	whole_genome	1	262563758	0.0246	0.0845	29.1	28.61	gold genome
Zea mays	GCA_902167145.1	whole_genome	1	2182786008	0.254	0.8199	30.97	29.45	gold genome
Arabidopsis arenosa	GCA_026151155.1	whole_genome	1	152957794	0.0356	0.0956	37.22	31.59	gold genome
Amaranthus tuberculatus	GCA_000180655.1	whole_genome						LAI is not applicable on the current genome assembly
Vigna radiata	GCA_000180895.1	whole_genome						LAI is not applicable on the current genome assembly
Sorghum bicolor	GCA_000236725.2	whole_genome						LAI is not applicable on the current genome assembly
Sorghum bicolor	GCA_000236745.2	whole_genome						LAI is not applicable on the current genome assembly
Sorghum bicolor	GCA_000236765.2	whole_genome						LAI is not applicable on the current genome assembly
Zea mays	GCA_000275765.1	whole_genome						LAI is not applicable on the current genome assembly
Penstemon dissectus	GCA_000280965.1	whole_genome						LAI is not applicable on the current genome assembly
Penstemon davidsonii	GCA_000280985.1	whole_genome						LAI is not applicable on the current genome assembly
Penstemon cyananthus	GCA_000281005.1	whole_genome						LAI is not applicable on the current genome assembly
Penstemon fruticosus	GCA_000281025.1	whole_genome						LAI is not applicable on the current genome assembly
Lagenaria siceraria	GCA_000466325.1	whole_genome						LAI is not applicable on the current genome assembly
Beta vulgaris subsp. vulgaris	GCA_000729925.1	whole_genome						LAI is not applicable on the current genome assembly
Penstemon grinnellii	GCA_000737425.1	whole_genome						LAI is not applicable on the current genome assembly
Penstemon centranthifolius	GCA_000737435.1	whole_genome						LAI is not applicable on the current genome assembly
Diospyros lotus	GCA_000774125.1	whole_genome						LAI is not applicable on the current genome assembly
Hordeum vulgare	GCA_000947855.1	whole_genome						LAI is not applicable on the current genome assembly
Vicia faba	GCA_001375635.1	whole_genome						LAI is not applicable on the current genome assembly
Nothapodytes nimmoniana	GCA_002091855.1	whole_genome						LAI is not applicable on the current genome assembly
Eugenia uniflora	GCA_004012085.1	whole_genome						LAI is not applicable on the current genome assembly
Larix cajanderi	GCA_007814255.1	whole_genome						LAI is not applicable on the current genome assembly
Larix cajanderi	GCA_007814285.1	whole_genome						LAI is not applicable on the current genome assembly
Larix cajanderi	GCA_007814315.1	whole_genome						LAI is not applicable on the current genome assembly
Larix cajanderi	GCA_007814345.1	whole_genome						LAI is not applicable on the current genome assembly
Larix cajanderi	GCA_007814415.1	whole_genome						LAI is not applicable on the current genome assembly
Larix cajanderi	GCA_007814435.1	whole_genome						LAI is not applicable on the current genome assembly
Larix cajanderi	GCA_007814465.1	whole_genome						LAI is not applicable on the current genome assembly
Larix gmelinii	GCA_007814485.1	whole_genome						LAI is not applicable on the current genome assembly
Larix gmelinii	GCA_007814535.1	whole_genome						LAI is not applicable on the current genome assembly
Larix gmelinii	GCA_007814595.1	whole_genome						LAI is not applicable on the current genome assembly
Larix gmelinii	GCA_007814635.1	whole_genome						LAI is not applicable on the current genome assembly
Larix gmelinii	GCA_007814685.1	whole_genome						LAI is not applicable on the current genome assembly
Larix gmelinii	GCA_007814705.1	whole_genome						LAI is not applicable on the current genome assembly
Larix gmelinii	GCA_007814745.1	whole_genome						LAI is not applicable on the current genome assembly
Larix gmelinii	GCA_007814785.1	whole_genome						LAI is not applicable on the current genome assembly
Larix gmelinii	GCA_007814835.1	whole_genome						LAI is not applicable on the current genome assembly
Larix gmelinii	GCA_007814845.1	whole_genome						LAI is not applicable on the current genome assembly
Larix gmelinii	GCA_007814885.1	whole_genome						LAI is not applicable on the current genome assembly
Larix gmelinii	GCA_007819405.1	whole_genome						LAI is not applicable on the current genome assembly
Aristotelia chilensis	GCA_008126665.1	whole_genome						LAI is not applicable on the current genome assembly
Tilia amurensis	GCA_020138205.1	whole_genome						LAI is not applicable on the current genome assembly
Campomanesia xanthocarpa	GCA_020975935.1	whole_genome						LAI is not applicable on the current genome assembly
Ipomoea batatas	GCA_900092185.1	whole_genome						LAI is not applicable on the current genome assembly
Silene latifolia	GCA_900095335.1	whole_genome						LAI is not applicable on the current genome assembly
Pinus sylvestris	GCA_900143225.1	whole_genome						LAI is not applicable on the current genome assembly
Oryza rufipogon	GCA_900609075.1	whole_genome						LAI is not applicable on the current genome assembly
Oryza rufipogon	GCA_900609085.1	whole_genome						LAI is not applicable on the current genome assembly
Oryza rufipogon	GCA_900609095.1	whole_genome						LAI is not applicable on the current genome assembly
Oryza rufipogon	GCA_900609105.1	whole_genome						LAI is not applicable on the current genome assembly
Oryza rufipogon	GCA_900609115.1	whole_genome						LAI is not applicable on the current genome assembly
Oryza rufipogon	GCA_900609125.1	whole_genome						LAI is not applicable on the current genome assembly
Oryza rufipogon	GCA_900609135.1	whole_genome						LAI is not applicable on the current genome assembly
Oryza rufipogon	GCA_900609145.1	whole_genome						LAI is not applicable on the current genome assembly
Oryza rufipogon	GCA_900609155.1	whole_genome						LAI is not applicable on the current genome assembly
Oryza rufipogon	GCA_900609165.1	whole_genome						LAI is not applicable on the current genome assembly
Oryza rufipogon	GCA_900609175.1	whole_genome						LAI is not applicable on the current genome assembly
Oryza rufipogon	GCA_900609185.1	whole_genome						LAI is not applicable on the current genome assembly
Oryza rufipogon	GCA_900609195.1	whole_genome						LAI is not applicable on the current genome assembly
Oryza rufipogon	GCA_900609205.1	whole_genome						LAI is not applicable on the current genome assembly
Oryza rufipogon	GCA_900609215.1	whole_genome						LAI is not applicable on the current genome assembly
Oryza rufipogon	GCA_900609225.1	whole_genome						LAI is not applicable on the current genome assembly
Oryza rufipogon	GCA_900609235.1	whole_genome						LAI is not applicable on the current genome assembly
Oryza rufipogon	GCA_900609245.1	whole_genome						LAI is not applicable on the current genome assembly
Oryza rufipogon	GCA_900609255.1	whole_genome						LAI is not applicable on the current genome assembly
Oryza rufipogon	GCA_900609265.1	whole_genome						LAI is not applicable on the current genome assembly
Oryza rufipogon	GCA_900609275.1	whole_genome						LAI is not applicable on the current genome assembly
Oryza rufipogon	GCA_900609285.1	whole_genome						LAI is not applicable on the current genome assembly
Oryza rufipogon	GCA_900609295.1	whole_genome						LAI is not applicable on the current genome assembly
Oryza rufipogon	GCA_900609305.1	whole_genome						LAI is not applicable on the current genome assembly
Oryza rufipogon	GCA_900609315.1	whole_genome						LAI is not applicable on the current genome assembly
Oryza rufipogon	GCA_900609325.1	whole_genome						LAI is not applicable on the current genome assembly
Oryza rufipogon	GCA_900609335.1	whole_genome						LAI is not applicable on the current genome assembly
Oryza rufipogon	GCA_900609345.1	whole_genome						LAI is not applicable on the current genome assembly
Oryza rufipogon	GCA_900609355.1	whole_genome						LAI is not applicable on the current genome assembly
Oryza rufipogon	GCA_900609365.1	whole_genome						LAI is not applicable on the current genome assembly
Oryza rufipogon	GCA_900609375.1	whole_genome						LAI is not applicable on the current genome assembly
Oryza rufipogon	GCA_900609385.1	whole_genome						LAI is not applicable on the current genome assembly
Oryza rufipogon	GCA_900609395.1	whole_genome						LAI is not applicable on the current genome assembly
Oryza rufipogon	GCA_900609405.1	whole_genome						LAI is not applicable on the current genome assembly
Oryza rufipogon	GCA_900609415.1	whole_genome						LAI is not applicable on the current genome assembly
Oryza rufipogon	GCA_900609425.1	whole_genome						LAI is not applicable on the current genome assembly
Oryza rufipogon	GCA_900609435.1	whole_genome						LAI is not applicable on the current genome assembly
Oryza rufipogon	GCA_900609445.1	whole_genome						LAI is not applicable on the current genome assembly
Oryza rufipogon	GCA_900609455.1	whole_genome						LAI is not applicable on the current genome assembly
Oryza rufipogon	GCA_900609465.1	whole_genome						LAI is not applicable on the current genome assembly
Oryza rufipogon	GCA_900609475.1	whole_genome						LAI is not applicable on the current genome assembly
Oryza rufipogon	GCA_900609485.1	whole_genome						LAI is not applicable on the current genome assembly
Oryza rufipogon	GCA_900609495.1	whole_genome						LAI is not applicable on the current genome assembly
Oryza rufipogon	GCA_900609505.1	whole_genome						LAI is not applicable on the current genome assembly
Oryza rufipogon	GCA_900609515.1	whole_genome						LAI is not applicable on the current genome assembly
Oryza rufipogon	GCA_900609525.1	whole_genome						LAI is not applicable on the current genome assembly
Oryza rufipogon	GCA_900609535.1	whole_genome						LAI is not applicable on the current genome assembly
Oryza rufipogon	GCA_900609545.1	whole_genome						LAI is not applicable on the current genome assembly
Oryza rufipogon	GCA_900609555.1	whole_genome						LAI is not applicable on the current genome assembly
Oryza rufipogon	GCA_900609565.1	whole_genome						LAI is not applicable on the current genome assembly
Oryza rufipogon	GCA_900609575.1	whole_genome						LAI is not applicable on the current genome assembly
Oryza rufipogon	GCA_900609585.1	whole_genome						LAI is not applicable on the current genome assembly
Oryza rufipogon	GCA_900609595.1	whole_genome						LAI is not applicable on the current genome assembly
Oryza rufipogon	GCA_900609605.1	whole_genome						LAI is not applicable on the current genome assembly
Oryza rufipogon	GCA_900609615.1	whole_genome						LAI is not applicable on the current genome assembly
Oryza rufipogon	GCA_900609625.1	whole_genome						LAI is not applicable on the current genome assembly
Oryza rufipogon	GCA_900609635.1	whole_genome						LAI is not applicable on the current genome assembly
Oryza rufipogon	GCA_900609645.1	whole_genome						LAI is not applicable on the current genome assembly
Oryza sativa	GCA_900609655.1	whole_genome						LAI is not applicable on the current genome assembly
Oryza rufipogon	GCA_900609665.1	whole_genome						LAI is not applicable on the current genome assembly
Oryza sativa	GCA_900609675.1	whole_genome						LAI is not applicable on the current genome assembly
Oryza sativa	GCA_900609685.1	whole_genome						LAI is not applicable on the current genome assembly
Oryza sativa	GCA_900609695.1	whole_genome						LAI is not applicable on the current genome assembly
Oryza sativa	GCA_900609705.1	whole_genome						LAI is not applicable on the current genome assembly
Oryza sativa	GCA_900609715.1	whole_genome						LAI is not applicable on the current genome assembly
Oryza sativa	GCA_900609725.1	whole_genome						LAI is not applicable on the current genome assembly
Oryza sativa	GCA_900609735.1	whole_genome						LAI is not applicable on the current genome assembly
Oryza sativa	GCA_900609745.1	whole_genome						LAI is not applicable on the current genome assembly
Oryza sativa	GCA_900609755.1	whole_genome						LAI is not applicable on the current genome assembly
Oryza sativa	GCA_900609765.1	whole_genome						LAI is not applicable on the current genome assembly
Oryza sativa	GCA_900609775.1	whole_genome						LAI is not applicable on the current genome assembly
Oryza sativa	GCA_900609785.1	whole_genome						LAI is not applicable on the current genome assembly
Oryza sativa	GCA_900609795.1	whole_genome						LAI is not applicable on the current genome assembly
Oryza sativa	GCA_900609805.1	whole_genome						LAI is not applicable on the current genome assembly
Oryza sativa	GCA_900609815.1	whole_genome						LAI is not applicable on the current genome assembly
Oryza sativa	GCA_900609825.1	whole_genome						LAI is not applicable on the current genome assembly
Oryza sativa	GCA_900609835.1	whole_genome						LAI is not applicable on the current genome assembly
Oryza sativa	GCA_900609845.1	whole_genome						LAI is not applicable on the current genome assembly
Oryza sativa	GCA_900609855.1	whole_genome						LAI is not applicable on the current genome assembly
Oryza sativa	GCA_900609865.1	whole_genome						LAI is not applicable on the current genome assembly
Oryza sativa	GCA_900609875.1	whole_genome						LAI is not applicable on the current genome assembly
Oryza sativa	GCA_900609885.1	whole_genome						LAI is not applicable on the current genome assembly
Oryza sativa	GCA_900609895.1	whole_genome						LAI is not applicable on the current genome assembly
Oryza sativa	GCA_900609905.1	whole_genome						LAI is not applicable on the current genome assembly
Oryza sativa	GCA_900609915.1	whole_genome						LAI is not applicable on the current genome assembly
Oryza sativa	GCA_900609925.1	whole_genome						LAI is not applicable on the current genome assembly
Oryza sativa	GCA_900609935.1	whole_genome						LAI is not applicable on the current genome assembly
Oryza sativa	GCA_900609945.1	whole_genome						LAI is not applicable on the current genome assembly
Oryza sativa	GCA_900609955.1	whole_genome						LAI is not applicable on the current genome assembly
Oryza sativa	GCA_900610885.1	whole_genome						LAI is not applicable on the current genome assembly
Oryza sativa	GCA_900610895.1	whole_genome						LAI is not applicable on the current genome assembly
Dioscorea sansibarensis	GCA_900631875.1	whole_genome						LAI is not applicable on the current genome assembly
Azolla caroliniana	GCA_910573715.1	whole_genome						LAI is not applicable on the current genome assembly
Azolla filiculoides	GCA_910574055.2	whole_genome						LAI is not applicable on the current genome assembly
Azolla mexicana	GCA_910574105.1	whole_genome						LAI is not applicable on the current genome assembly
Azolla rubra	GCA_910574125.1	whole_genome						LAI is not applicable on the current genome assembly
Azolla caroliniana	GCA_910574225.1	whole_genome						LAI is not applicable on the current genome assembly
Azolla microphylla	GCA_910574305.1	whole_genome						LAI is not applicable on the current genome assembly
Azolla nilotica	GCA_910574485.1	whole_genome						LAI is not applicable on the current genome assembly
Arabidopsis thaliana	GCA_900234205.1	whole_genome						LAI is not applicable on the current genome assembly
Primula veris	GCA_000788445.1	whole_genome						LAI is not applicable on the current genome assembly
Crambe hispanica	GCA_015476445.1	whole_genome						LAI is not applicable on the current genome assembly
Arabidopsis thaliana	GCA_900233715.1	whole_genome						LAI is not applicable on the current genome assembly
Eragrostis tef	GCA_000970635.1	whole_genome						LAI is not applicable on the current genome assembly
Gossypium arboreum	GCA_000787975.1	whole_genome						LAI is not applicable on the current genome assembly
Erythroxylum cataractarum	GCA_024703695.1	whole_genome						LAI is not applicable on the current genome assembly
Sonneratia caseolaris	GCA_900006705.1	whole_genome						LAI is not applicable on the current genome assembly
Physaria ovalifolia	GCA_900406505.1	whole_genome						LAI is not applicable on the current genome assembly
Glycine max	GCA_019321705.1	whole_genome						LAI is not applicable on the current genome assembly
Fraxinus griffithii	GCA_903798305.1	whole_genome						LAI is not applicable on the current genome assembly
Ipomoea trifida	GCA_000978395.1	whole_genome						LAI is not applicable on the current genome assembly
Arabidopsis thaliana	GCA_900233785.1	whole_genome						LAI is not applicable on the current genome assembly
Aristotelia chilensis	GCA_015342455.1	whole_genome						LAI is not applicable on the current genome assembly
Lupinus angustifolius	GCA_025246985.1	whole_genome						LAI is not applicable on the current genome assembly
Fragaria orientalis	GCA_000517285.1	whole_genome						LAI is not applicable on the current genome assembly
Embelia ribes	GCA_001753735.1	whole_genome						LAI is not applicable on the current genome assembly
Punica granatum	GCA_002837095.1	whole_genome						LAI is not applicable on the current genome assembly
Santalum album	GCA_009801155.1	whole_genome						LAI is not applicable on the current genome assembly
Picea glauca	GCA_001687225.1	whole_genome						LAI is not applicable on the current genome assembly
Arabidopsis thaliana	GCA_900233855.1	whole_genome						LAI is not applicable on the current genome assembly
Arabis nordmanniana	GCA_001484925.1	whole_genome						LAI is not applicable on the current genome assembly
Vaccinium macrocarpon	GCA_000775335.2	whole_genome						LAI is not applicable on the current genome assembly
Solanum sejunctum	GCA_025642045.1	whole_genome						LAI is not applicable on the current genome assembly
Selaginella kraussiana	GCA_001021135.1	whole_genome						LAI is not applicable on the current genome assembly
Arabidopsis thaliana	GCA_900234315.1	whole_genome						LAI is not applicable on the current genome assembly
Arabidopsis thaliana	GCA_900233795.1	whole_genome						LAI is not applicable on the current genome assembly
Arabidopsis thaliana	GCA_900233875.1	whole_genome						LAI is not applicable on the current genome assembly
Noccaea goesingensis	GCA_900406475.1	whole_genome						LAI is not applicable on the current genome assembly
Macarthuria australis	GCA_900322265.1	whole_genome						LAI is not applicable on the current genome assembly
Fraxinus greggii	GCA_903798315.1	whole_genome						LAI is not applicable on the current genome assembly
Arabidopsis thaliana	GCA_900234105.1	whole_genome						LAI is not applicable on the current genome assembly
Fragaria x ananassa	GCA_000511835.1	whole_genome						LAI is not applicable on the current genome assembly
Cucumis sativus	GCA_000224045.1	whole_genome						LAI is not applicable on the current genome assembly
Silene latifolia	GCA_003260165.1	whole_genome						LAI is not applicable on the current genome assembly
Carthamus tinctorius	GCA_001633085.1	whole_genome						LAI is not applicable on the current genome assembly
Arabidopsis thaliana	GCA_900234285.1	whole_genome						LAI is not applicable on the current genome assembly
Erysimum cheiri	GCA_900406345.1	whole_genome						LAI is not applicable on the current genome assembly
Dryas alaskensis	GCA_026122645.1	whole_genome						LAI is not applicable on the current genome assembly
Gossypium lobatum	GCA_013467485.1	whole_genome						LAI is not applicable on the current genome assembly
Raphanus sativus	GCA_001047155.1	whole_genome						LAI is not applicable on the current genome assembly
Sesamum indicum	GCA_001692995.1	whole_genome						LAI is not applicable on the current genome assembly
Erysimum pusillum	GCA_900406355.1	whole_genome						LAI is not applicable on the current genome assembly
Citrus unshiu	GCA_001753815.1	whole_genome						LAI is not applicable on the current genome assembly
Lupinus angustifolius	GCA_025802155.1	whole_genome						LAI is not applicable on the current genome assembly
Thalictrum thalictroides	GCA_013344705.1	whole_genome						LAI is not applicable on the current genome assembly
Oryza sativa Indica Group	GCA_001611235.1	whole_genome						LAI is not applicable on the current genome assembly
Oryza sativa	GCA_001648735.1	whole_genome						LAI is not applicable on the current genome assembly
Kernera saxatilis	GCA_900406395.1	whole_genome						LAI is not applicable on the current genome assembly
Arabidopsis halleri	GCA_003711535.1	whole_genome						LAI is not applicable on the current genome assembly
Phaseolus coccineus subsp. coccineus	GCA_003122825.1	whole_genome						LAI is not applicable on the current genome assembly
Oryza rufipogon	GCA_000700045.1	whole_genome						LAI is not applicable on the current genome assembly
Arabidopsis arenosa	GCA_902850255.1	whole_genome						LAI is not applicable on the current genome assembly
Avena sativa	GCA_002943605.1	whole_genome						LAI is not applicable on the current genome assembly
Oryza brachyantha	GCA_000710545.1	whole_genome						LAI is not applicable on the current genome assembly
Morus alba	GCA_009932135.1	whole_genome						LAI is not applicable on the current genome assembly
Arabidopsis thaliana	GCA_900233725.1	whole_genome						LAI is not applicable on the current genome assembly
Microtea debilis	GCA_900322245.1	whole_genome						LAI is not applicable on the current genome assembly
Manihot esculenta	GCA_000737115.1	whole_genome						LAI is not applicable on the current genome assembly
Erythroxylum bequaertii	GCA_024520955.1	whole_genome						LAI is not applicable on the current genome assembly
Arabidopsis thaliana	GCA_000222325.1	whole_genome						LAI is not applicable on the current genome assembly
Erythroxylum macrophyllum var. savannarum	GCA_025629945.1	whole_genome						LAI is not applicable on the current genome assembly
Arabidopsis lyrata subsp. petraea	GCA_000524985.1	whole_genome						LAI is not applicable on the current genome assembly
Lupinus angustifolius	GCA_025802255.1	whole_genome						LAI is not applicable on the current genome assembly
Arabidopsis thaliana	GCA_900234025.1	whole_genome						LAI is not applicable on the current genome assembly
Lupinus angustifolius	GCA_025802235.1	whole_genome						LAI is not applicable on the current genome assembly
Arabidopsis thaliana	GCA_900234195.1	whole_genome						LAI is not applicable on the current genome assembly
Caryocar brasiliense	GCA_004918865.1	whole_genome						LAI is not applicable on the current genome assembly
Oryza sativa Japonica Group	GCA_000164945.1	whole_genome						LAI is not applicable on the current genome assembly
Arabidopsis thaliana	GCA_900234085.1	whole_genome						LAI is not applicable on the current genome assembly
Oryza coarctata	GCA_021398055.1	whole_genome						LAI is not applicable on the current genome assembly
Oryza sativa	GCA_001648745.1	whole_genome						LAI is not applicable on the current genome assembly
Eugenia klotzschiana	GCA_025175695.1	whole_genome						LAI is not applicable on the current genome assembly
Fragaria nipponica	GCA_000512025.1	whole_genome						LAI is not applicable on the current genome assembly
Arabidopsis thaliana	GCA_900234295.1	whole_genome						LAI is not applicable on the current genome assembly
Quillaja saponaria	GCA_003338715.1	whole_genome						LAI is not applicable on the current genome assembly
Arabidopsis thaliana	GCA_900233825.1	whole_genome						LAI is not applicable on the current genome assembly
Dryas octopetala	GCA_025631235.1	whole_genome						LAI is not applicable on the current genome assembly
Arabidopsis thaliana	GCA_900233755.1	whole_genome						LAI is not applicable on the current genome assembly
Arabidopsis thaliana	GCA_900234245.1	whole_genome						LAI is not applicable on the current genome assembly
Arabidopsis thaliana	GCA_900234365.1	whole_genome						LAI is not applicable on the current genome assembly
Vitis cinerea x Vitis riparia	GCA_001282645.1	whole_genome						LAI is not applicable on the current genome assembly
Dipteryx alata	GCA_012978445.1	whole_genome						LAI is not applicable on the current genome assembly
Boechera puberula	GCA_900406335.1	whole_genome						LAI is not applicable on the current genome assembly
Arabidopsis thaliana	GCA_900233965.1	whole_genome						LAI is not applicable on the current genome assembly
Cochlearia officinalis	GCA_900406305.1	whole_genome						LAI is not applicable on the current genome assembly
Arabidopsis thaliana	GCA_900234155.1	whole_genome						LAI is not applicable on the current genome assembly
Arabidopsis thaliana	GCA_900234095.1	whole_genome						LAI is not applicable on the current genome assembly
Quercus robur	GCA_003013145.1	whole_genome						LAI is not applicable on the current genome assembly
Galium porrigens var. tenue	GCA_012274505.1	whole_genome						LAI is not applicable on the current genome assembly
Odontarrhena argentea	GCA_900406245.1	whole_genome						LAI is not applicable on the current genome assembly
Arabidopsis thaliana	GCA_900234035.1	whole_genome						LAI is not applicable on the current genome assembly
Arabidopsis thaliana	GCA_900233955.1	whole_genome						LAI is not applicable on the current genome assembly
Stenocereus thurberi	GCA_002740465.1	whole_genome						LAI is not applicable on the current genome assembly
Oryza sativa f. spontanea	GCA_000710535.2	whole_genome						LAI is not applicable on the current genome assembly
Arabidopsis thaliana	GCA_900233695.1	whole_genome						LAI is not applicable on the current genome assembly
Psidium guajava	GCA_019787385.1	whole_genome						LAI is not applicable on the current genome assembly
Dendrobium hybrid cultivar	GCA_021234465.1	whole_genome						LAI is not applicable on the current genome assembly
Fragaria x ananassa	GCA_000511695.1	whole_genome						LAI is not applicable on the current genome assembly
Betula nana	GCA_000327005.1	whole_genome						LAI is not applicable on the current genome assembly
Oryza longistaminata	GCA_000789195.1	whole_genome						LAI is not applicable on the current genome assembly
Polystichum acrostichoides	GCA_025802375.1	whole_genome						LAI is not applicable on the current genome assembly
Erigeron philadelphicus	GCA_024320915.1	whole_genome						LAI is not applicable on the current genome assembly
Marchantia polymorpha subsp. ruderalis	GCA_001641455.1	whole_genome						LAI is not applicable on the current genome assembly
Vaccinium corymbosum	GCA_014504835.1	whole_genome						LAI is not applicable on the current genome assembly
Elaeagnus angustifolia	GCA_019593565.1	whole_genome						LAI is not applicable on the current genome assembly
Aronia arbutifolia	GCA_025448175.1	whole_genome						LAI is not applicable on the current genome assembly
Azadirachta indica	GCA_000439995.3	whole_genome						LAI is not applicable on the current genome assembly
Arabidopsis thaliana	GCA_000222385.1	whole_genome						LAI is not applicable on the current genome assembly
Urochloa ruziziensis	GCA_003016355.1	whole_genome						LAI is not applicable on the current genome assembly
Fragaria nubicola	GCA_000511995.1	whole_genome						LAI is not applicable on the current genome assembly
Thalictrum thalictroides	GCA_013344725.1	whole_genome						LAI is not applicable on the current genome assembly
Arabidopsis thaliana	GCA_900233775.1	whole_genome						LAI is not applicable on the current genome assembly
Arabidopsis thaliana	GCA_900233815.1	whole_genome						LAI is not applicable on the current genome assembly
Raphanus raphanistrum subsp. raphanistrum	GCA_000769845.1	whole_genome						LAI is not applicable on the current genome assembly
Arabidopsis thaliana	GCA_900234045.1	whole_genome						LAI is not applicable on the current genome assembly
Arabidopsis thaliana	GCA_900233805.1	whole_genome						LAI is not applicable on the current genome assembly
Arabidopsis thaliana	GCA_900233765.1	whole_genome						LAI is not applicable on the current genome assembly
Arabidopsis thaliana	GCA_000222365.1	whole_genome						LAI is not applicable on the current genome assembly
Iris virginica	GCA_025631175.1	whole_genome						LAI is not applicable on the current genome assembly
Arabidopsis thaliana	GCA_000222345.1	whole_genome						LAI is not applicable on the current genome assembly
Citrus x paradisi x Citrus trifoliata	GCA_001929425.1	whole_genome						LAI is not applicable on the current genome assembly
Arabidopsis thaliana	GCA_900234065.1	whole_genome						LAI is not applicable on the current genome assembly
Lagerstroemia fauriei	GCA_025802135.1	whole_genome						LAI is not applicable on the current genome assembly
Triticum dicoccoides	GCA_900323595.1	whole_genome						LAI is not applicable on the current genome assembly
Heliophila coronopifolia	GCA_900406365.1	whole_genome						LAI is not applicable on the current genome assembly
Santalum album	GCA_002925775.1	whole_genome						LAI is not applicable on the current genome assembly
Arabidopsis halleri subsp. gemmifera	GCA_000523005.1	whole_genome						LAI is not applicable on the current genome assembly
Arabidopsis thaliana	GCA_900233835.1	whole_genome						LAI is not applicable on the current genome assembly
Asclepias syriaca	GCA_002018285.1	whole_genome						LAI is not applicable on the current genome assembly
Arabidopsis thaliana	GCA_900234055.1	whole_genome						LAI is not applicable on the current genome assembly
Fragaria iinumae	GCA_000511975.1	whole_genome						LAI is not applicable on the current genome assembly
Arabidopsis thaliana	GCA_900234145.1	whole_genome						LAI is not applicable on the current genome assembly
Oryza barthii	GCA_002926235.1	whole_genome						LAI is not applicable on the current genome assembly
Arabidopsis thaliana	GCA_900234165.1	whole_genome						LAI is not applicable on the current genome assembly
Fraxinus angustifolia subsp. oxycarpa	GCA_903798265.1	whole_genome						LAI is not applicable on the current genome assembly
Brachypodium distachyon	GCA_002892295.1	whole_genome						LAI is not applicable on the current genome assembly
Arabidopsis thaliana	GCA_900233975.1	whole_genome						LAI is not applicable on the current genome assembly
Arabidopsis thaliana	GCA_001742845.1	whole_genome						LAI is not applicable on the current genome assembly
Arabidopsis thaliana	GCA_900234185.1	whole_genome						LAI is not applicable on the current genome assembly
Pereskia humboldtii	GCA_002740485.1	whole_genome						LAI is not applicable on the current genome assembly
Triticum dicoccoides	GCA_900323585.1	whole_genome						LAI is not applicable on the current genome assembly
Arabidopsis thaliana	GCA_900234115.1	whole_genome						LAI is not applicable on the current genome assembly
Arabidopsis thaliana	GCA_900233885.1	whole_genome						LAI is not applicable on the current genome assembly
Solanum pimpinellifolium	GCA_000230315.1	whole_genome						LAI is not applicable on the current genome assembly
Arabidopsis thaliana	GCA_900234215.1	whole_genome						LAI is not applicable on the current genome assembly
Ficus carica	GCA_002002945.1	whole_genome						LAI is not applicable on the current genome assembly
Arabidopsis thaliana	GCA_900233665.1	whole_genome						LAI is not applicable on the current genome assembly
Arabidopsis thaliana	GCA_900234275.1	whole_genome						LAI is not applicable on the current genome assembly
Brachypodium distachyon	GCA_001742125.1	whole_genome						LAI is not applicable on the current genome assembly
Viola pubescens var. scabriuscula	GCA_002752925.1	whole_genome						LAI is not applicable on the current genome assembly
Oryza sativa Indica Group	GCA_001611255.1	whole_genome						LAI is not applicable on the current genome assembly
Brachypodium distachyon	GCA_002892335.1	whole_genome						LAI is not applicable on the current genome assembly
Trifolium pratense	GCA_000583005.2	whole_genome						LAI is not applicable on the current genome assembly
Oryza sativa Indica Group	GCA_006992885.1	whole_genome						LAI is not applicable on the current genome assembly
Avicennia marina subsp. marina	GCA_900003535.1	whole_genome						LAI is not applicable on the current genome assembly
Cornus kousa	GCA_025631255.1	whole_genome						LAI is not applicable on the current genome assembly
Arabidopsis thaliana	GCA_900234125.1	whole_genome						LAI is not applicable on the current genome assembly
Simmondsia chinensis	GCA_900322235.1	whole_genome						LAI is not applicable on the current genome assembly
Arabidopsis thaliana	GCA_900234265.1	whole_genome						LAI is not applicable on the current genome assembly
Stevia rebaudiana	GCA_009936405.1	whole_genome						LAI is not applicable on the current genome assembly
Cereus fernambucensis	GCA_024363205.1	whole_genome						LAI is not applicable on the current genome assembly
Arabidopsis thaliana	GCA_900233925.1	whole_genome						LAI is not applicable on the current genome assembly
Arabidopsis thaliana	GCA_900233895.1	whole_genome						LAI is not applicable on the current genome assembly
Lupinus angustifolius	GCA_025246965.1	whole_genome						LAI is not applicable on the current genome assembly
Ocimum tenuiflorum	GCA_001748785.1	whole_genome						LAI is not applicable on the current genome assembly
Fraxinus xanthoxyloides	GCA_903798325.1	whole_genome						LAI is not applicable on the current genome assembly
Arabidopsis thaliana	GCA_900233745.1	whole_genome						LAI is not applicable on the current genome assembly
Lupinus angustifolius	GCA_025802195.1	whole_genome						LAI is not applicable on the current genome assembly
Bursera cuneata	GCA_026212285.1	whole_genome						LAI is not applicable on the current genome assembly
Hordeum vulgare subsp. vulgare	GCA_002943585.1	whole_genome						LAI is not applicable on the current genome assembly
Cannabis sativa	GCA_001509995.1	whole_genome						LAI is not applicable on the current genome assembly
Lupinus angustifolius	GCA_025802175.1	whole_genome						LAI is not applicable on the current genome assembly
Ocimum tenuiflorum	GCA_001278415.1	whole_genome						LAI is not applicable on the current genome assembly
Triticum dicoccoides	GCA_900323575.1	whole_genome						LAI is not applicable on the current genome assembly
Oryza barthii	GCA_003020155.1	whole_genome						LAI is not applicable on the current genome assembly
Oryza barthii	GCA_002926215.1	whole_genome						LAI is not applicable on the current genome assembly
Asclepias incarnata	GCA_025447715.1	whole_genome						LAI is not applicable on the current genome assembly
Chlorophytum comosum	GCA_025212335.1	whole_genome						LAI is not applicable on the current genome assembly
Fraxinus dipetala	GCA_902829195.1	whole_genome						LAI is not applicable on the current genome assembly
Phalaenopsis equestris	GCA_010211805.1	whole_genome						LAI is not applicable on the current genome assembly
Arabidopsis thaliana	GCA_900233915.1	whole_genome						LAI is not applicable on the current genome assembly
Arabidopsis thaliana	GCA_900233995.1	whole_genome						LAI is not applicable on the current genome assembly
Arabidopsis thaliana	GCA_900233645.1	whole_genome						LAI is not applicable on the current genome assembly
Arabidopsis thaliana	GCA_900233635.1	whole_genome						LAI is not applicable on the current genome assembly
Eperua falcata	GCA_900006205.1	whole_genome						LAI is not applicable on the current genome assembly
Calotropis procera	GCA_004801955.1	whole_genome						LAI is not applicable on the current genome assembly
Arabidopsis thaliana	GCA_900233985.1	whole_genome						LAI is not applicable on the current genome assembly
Spergula arvensis	GCA_901111335.1	whole_genome						LAI is not applicable on the current genome assembly
Arabidopsis thaliana	GCA_900234225.1	whole_genome						LAI is not applicable on the current genome assembly
Elaeis oleifera	GCA_002146275.1	whole_genome						LAI is not applicable on the current genome assembly
Arabidopsis thaliana	GCA_900233705.1	whole_genome						LAI is not applicable on the current genome assembly
Solanum tuberosum	GCA_900004685.1	whole_genome						LAI is not applicable on the current genome assembly
Picea abies var. abies	GCA_900491625.1	whole_genome						LAI is not applicable on the current genome assembly
Rhodoleia championii	GCA_008932045.1	whole_genome						LAI is not applicable on the current genome assembly
Arabidopsis thaliana	GCA_900234255.1	whole_genome						LAI is not applicable on the current genome assembly
Aristotelia chilensis	GCA_008921755.1	whole_genome						LAI is not applicable on the current genome assembly
Arabidopsis thaliana	GCA_900233845.1	whole_genome						LAI is not applicable on the current genome assembly
Elaeis guineensis	GCA_001672495.1	whole_genome						LAI is not applicable on the current genome assembly
Arabidopsis thaliana	GCA_900233735.1	whole_genome						LAI is not applicable on the current genome assembly
Arabidopsis thaliana	GCA_900234005.1	whole_genome						LAI is not applicable on the current genome assembly
Passiflora edulis	GCA_002156105.1	whole_genome						LAI is not applicable on the current genome assembly
Arabidopsis thaliana	GCA_900234015.1	whole_genome						LAI is not applicable on the current genome assembly
Cissus quadrangularis	GCA_002878655.1	whole_genome						LAI is not applicable on the current genome assembly
Zea mays	GCA_000223545.1	whole_genome						LAI is not applicable on the current genome assembly
Arabidopsis thaliana	GCA_900234075.1	whole_genome						LAI is not applicable on the current genome assembly
Nicotiana benthamiana	GCA_000723945.1	whole_genome						LAI is not applicable on the current genome assembly
Arabidopsis thaliana	GCA_900234175.1	whole_genome						LAI is not applicable on the current genome assembly
Arabidopsis thaliana	GCA_900234305.1	whole_genome						LAI is not applicable on the current genome assembly
Arabidopsis thaliana	GCA_900234235.1	whole_genome						LAI is not applicable on the current genome assembly
Magnolia ashei	GCA_003571905.1	whole_genome						LAI is not applicable on the current genome assembly
Solanum lycopersicum	GCA_000325825.1	whole_genome						LAI is not applicable on the current genome assembly
Moringa oleifera	GCA_009801145.1	whole_genome						LAI is not applicable on the current genome assembly
Camellia sinensis	GCA_025774085.1	whole_genome						LAI is not applicable on the current genome assembly
Malus sylvestris	GCA_916049865.1	whole_genome						LAI is not applicable on the current genome assembly
Physaria acutifolia	GCA_900406485.1	whole_genome						LAI is not applicable on the current genome assembly
Rafflesia leonardi	GCA_009866635.1	whole_genome						LAI is not applicable on the current genome assembly
Arabidopsis thaliana	GCA_900233945.1	whole_genome						LAI is not applicable on the current genome assembly
Arabidopsis thaliana	GCA_900233685.1	whole_genome						LAI is not applicable on the current genome assembly
Magnolia virginiana	GCA_025802435.1	whole_genome						LAI is not applicable on the current genome assembly
Arabidopsis thaliana	GCA_900233655.1	whole_genome						LAI is not applicable on the current genome assembly
Elaeis guineensis	GCA_002146295.1	whole_genome						LAI is not applicable on the current genome assembly
Catharanthus roseus	GCA_001292525.1	whole_genome						LAI is not applicable on the current genome assembly
Catharanthus roseus	GCA_001292565.1	whole_genome						LAI is not applicable on the current genome assembly
Arabidopsis thaliana	GCA_900233675.1	whole_genome						LAI is not applicable on the current genome assembly
Arabidopsis thaliana	GCA_900233905.1	whole_genome						LAI is not applicable on the current genome assembly
Arabidopsis thaliana	GCA_900234325.1	whole_genome						LAI is not applicable on the current genome assembly
Arabidopsis thaliana	GCA_900234135.1	whole_genome						LAI is not applicable on the current genome assembly
Marchantia inflexa	GCA_006177815.1	whole_genome						LAI is not applicable on the current genome assembly
Arabidopsis thaliana	GCA_900233865.1	whole_genome						LAI is not applicable on the current genome assembly
Solanum chilense	GCA_006013705.1	whole_genome						LAI is not applicable on the current genome assembly

## Sheet: Polyploids
Species name	GenBank assembly accession	Genome/subgenome	genome start (bp)	genome end (bp)	Intact LTR-RT	Total LTR	Raw LAI	LAI	Sequence status
Brassica juncea var. tumida	GCA_001687265.1	genomeA	1	367845243	0.0122	0.1312	9.29	8.87	draft genome
Brassica juncea var. tumida	GCA_001687265.1	genomeB	1	395953864	0.0155	0.1589	9.75	8.7	draft genome
Triticum dicoccoides	GCA_002162155.3	genomeA	1	5014042269	0.1229	0.7974	15.42	11.92	reference genome
Triticum dicoccoides	GCA_002162155.3	genomeB	1	5316509930	0.1249	0.7753	16.11	13.39	reference genome
Triticum aestivum	GCA_002220415.3	genomeA	1	5301123303	0.1127	0.8196	13.75	8.74	draft genome
Triticum aestivum	GCA_002220415.3	genomeD	1	4285152916	0.0996	0.7828	12.73	7.1	draft genome
Triticum aestivum	GCA_002220415.3	genomeB	1	5505773131	0.1158	0.8126	14.25	10.6	reference genome
Gossypium hirsutum	GCA_002504345.1	genomeA	1	88819556	0.0229	0.4312	5.32	9.28	draft genome
Gossypium hirsutum	GCA_002504345.1	genomeD	1	80465273	0.0215	0.3574	6	11.63	reference genome
Arachis monticola	GCA_003063285.2	genomeA	1	973885758	0.0589	0.5504	10.7	16.33	reference genome
Arachis monticola	GCA_003063285.2	genomeB	1	1435589452	0.063	0.5894	10.69	15.41	reference genome
Saccharum spontaneum	GCA_003544955.1	genomeB	1	744200520	0.0542	0.5026	10.78	8.04	draft genome
Saccharum spontaneum	GCA_003544955.1	genomeC	1	723487064	0.0539	0.5043	10.69	7.41	draft genome
Saccharum spontaneum	GCA_003544955.1	genomeD	1	698242704	0.053	0.4765	11.12	8.74	draft genome
Coffea arabica	GCA_003713225.1	genomeC	1	498797991	0.0703	0.5085	13.83	10.99	reference genome
Coffea arabica	GCA_003713225.1	genomeE	1	491123899	0.0683	0.5062	13.49	11.16	reference genome
Juglans microcarpa x Juglans regia	GCA_004785585.1	genomeD	1	306405078	0.0244	0.2804	8.71	14.34	reference genome
Juglans microcarpa x Juglans regia	GCA_004785585.1	genomeS	1	225027408	0.0254	0.2693	9.45	15.08	reference genome
Juglans microcarpa x Juglans regia	GCA_004785595.1	genomeD	1	306154736	0.0221	0.256	8.64	14.27	reference genome
Juglans microcarpa x Juglans regia	GCA_004785595.1	genomeS	1	216625932	0.0224	0.2756	8.11	13.74	reference genome
Trifolium repens	GCA_005869975.1	genomeO	1	516933816	0.0074	0.1821	4.06	2.81	draft genome
Trifolium repens	GCA_005869975.1	genomeP	1	375636756	0.0071	0.1643	4.3	4.34	draft genome
Gossypium hirsutum	GCA_006980745.1	genomeA	1	1405858594	0.084	0.7134	11.78	16.87	reference genome
Gossypium hirsutum	GCA_006980745.1	genomeD	1	820649741	0.0635	0.5325	11.93	17.56	reference genome
Gossypium hirsutum	GCA_006980775.1	genomeA	1	1361821859	0.0816	0.711	11.47	15.52	reference genome
Gossypium hirsutum	GCA_006980775.1	genomeD	1	788407025	0.0553	0.5136	10.77	16.1	reference genome
Gossypium darwinii	GCA_007990325.1	genomeA	1	1364056498	0.0696	0.7282	9.56	15.19	reference genome
Gossypium darwinii	GCA_007990325.1	genomeD	1	799772564	0.0487	0.5395	9.03	14.66	reference genome
Gossypium hirsutum	GCA_007990345.1	genomeA	1	1445290955	0.0718	0.7341	9.78	14.39	reference genome
Gossypium hirsutum	GCA_007990345.1	genomeD	1	836327675	0.0547	0.5468	10	15.63	reference genome
Gossypium mustelinum	GCA_007990455.1	genomeA	1	1458182328	0.0962	0.7314	13.15	17.32	reference genome
Gossypium mustelinum	GCA_007990455.1	genomeD	1	834696301	0.0631	0.5395	11.69	17.32	reference genome
Gossypium barbadense	GCA_008761655.1	genomeA	1	1340615178	0.0673	0.7104	9.47	14.3	reference genome
Gossypium barbadense	GCA_008761655.1	genomeD	1	789571314	0.0472	0.5105	9.24	14.87	reference genome
Brassica juncea	GCA_015484525.1	genomeA	1	333021048	0.047	0.2041	23.01	19.43	reference genome
Brassica juncea	GCA_015484525.1	genomeB	1	507152457	0.0889	0.4067	21.86	17.06	reference genome
Brassica carinata	GCA_016771965.1	genomeB	1	462392350	0.0602	0.4584	13.13	10.29	reference genome
Brassica carinata	GCA_016771965.1	genomeC	1	556680962	0.0472	0.352	13.42	14.04	reference genome
Panicum virgatum	GCA_016808335.1	genomeK	1	529325209	0.0848	0.454	18.67	21.21	gold genome
Panicum virgatum	GCA_016808335.1	genomeN	1	569104095	0.0907	0.5076	17.87	20.11	gold genome
Gossypium mustelinum	GCA_017165895.1	genomeA	1	1446524090	0.0952	0.7215	13.19	17.98	reference genome
Gossypium mustelinum	GCA_017165895.1	genomeD	1	831818921	0.0633	0.5154	12.29	17.92	reference genome
Triticum aestivum	GCA_018294505.1	genomeA	1	4975319984	0.1444	0.8121	17.78	14.37	reference genome
Triticum aestivum	GCA_018294505.1	genomeB	1	5249006282	0.1438	0.7895	18.21	14.54	reference genome
Triticum aestivum	GCA_018294505.1	genomeD	1	4001386677	0.1293	0.7778	16.62	10.99	reference genome
Zingiber officinale	GCA_018446385.1	genomeA	1	1624965726	0.1035	0.7714	13.42	17.47	reference genome
Zingiber officinale	GCA_018446385.1	genomeB	1	1424495098	0.0967	0.7439	13	18.02	reference genome
Brassica juncea	GCA_018703725.1	genomeA	1	346328963	0.0546	0.2524	21.62	15.99	reference genome
Brassica juncea	GCA_018703725.1	genomeB	1	520960884	0.0805	0.3819	21.08	17.05	reference genome
Populus tomentosa	GCA_018804465.1	genomeA	1	336656027	0.0277	0.2196	12.62	17.43	reference genome
Populus tomentosa	GCA_018804465.1	genomeD	1	344390102	0.0226	0.2126	10.62	16.25	reference genome
Gossypium barbadense	GCA_018997955.1	genomeA	1	1381457374	0.072	0.7104	10.14	14.99	reference genome
Gossypium barbadense	GCA_018997955.1	genomeD	1	823210265	0.0535	0.516	10.36	15.5	reference genome
Gossypium hirsutum	GCA_018997965.1	genomeA	1	1438056447	0.0868	0.717	12.11	15.97	reference genome
Gossypium hirsutum	GCA_018997965.1	genomeD	1	843879131	0.0659	0.5348	12.32	17.95	reference genome
Fragaria x ananassa	GCA_019022445.1	genome1	1	191063508	0.0505	0.3073	16.43	20.28	gold genome
Fragaria x ananassa	GCA_019022445.1	genome2	1	199619482	0.0498	0.276	18.05	20.63	gold genome
Fragaria x ananassa	GCA_019022445.1	genome3	1	203695784	0.0526	0.3046	17.28	17.71	reference genome
Fragaria x ananassa	GCA_019022445.1	genome4	1	195096093	0.0454	0.2758	16.47	19.56	reference genome
Brassica juncea	GCA_020002505.1	genomeA	1	320952427	0.0441	0.243	18.15	14.3	reference genome
Brassica juncea	GCA_020002505.1	genomeB	1	490389739	0.0874	0.4207	20.77	16.08	reference genome
Brassica juncea	GCA_020002515.1	genomeA	1	328154737	0.0406	0.2461	16.5	10.87	reference genome
Brassica juncea	GCA_020002515.1	genomeB	1	475821335	0.0741	0.4149	17.87	13.81	reference genome
Brassica napus	GCA_020379485.1	genomeA	1	295553126	0.0337	0.2091	16.1	16.02	reference genome
Brassica napus	GCA_020379485.1	genomeC	1	520613000	0.0624	0.3543	17.62	15.78	reference genome
Echinochloa crus-galli	GCA_020466025.1	genomeB	1	399137943	0.0815	0.3376	24.15	20.23	gold genome
Echinochloa crus-galli	GCA_020466025.1	genomeC	1	416917298	0.0867	0.3373	25.71	22.3	gold genome
Echinochloa crus-galli	GCA_020466025.1	genomeA	1	473335043	0.0771	0.4303	17.91	17.68	reference genome
Saccharum officinarum	GCA_020631735.1	genomeA	1	1004848634	0.1024	0.5698	17.97	14.95	reference genome
Saccharum officinarum	GCA_020631735.1	genomeB	1	944179450	0.1031	0.5796	17.78	14.15	reference genome
Saccharum officinarum	GCA_020631735.1	genomeC	1	901192148	0.0998	0.5557	17.96	14.64	reference genome
Saccharum officinarum	GCA_020631735.1	genomeD	1	797736299	0.1033	0.5589	18.49	15.58	reference genome
Saccharum officinarum	GCA_020631735.1	genomeE	1	771340389	0.1005	0.5689	17.66	14.38	reference genome
Saccharum officinarum	GCA_020631735.1	genomeF	1	835999903	0.1026	0.5558	18.46	15.47	reference genome
Saccharum officinarum	GCA_020631735.1	genomeG	1	671686196	0.0976	0.5393	18.09	15.37	reference genome
Saccharum officinarum	GCA_020631735.1	genomeH	1	569789082	0.0984	0.548	17.95	15.81	reference genome
Gossypium hirsutum	GCA_021461685.1	genomeA	1	1448019349	0.0871	0.7156	12.17	16.72	reference genome
Gossypium hirsutum	GCA_021461685.1	genomeD	1	848034886	0.0646	0.5346	12.09	17.27	reference genome
Gossypium hirsutum	GCA_021461695.1	genomeA	1	1447176985	0.0869	0.7158	12.14	16.35	reference genome
Gossypium hirsutum	GCA_021461695.1	genomeD	1	849359653	0.0658	0.5422	12.14	17.77	reference genome
Saccharum spontaneum	GCA_022457205.1	genomeA	1	685746232	0.1321	0.5099	25.91	24.72	gold genome
Saccharum spontaneum	GCA_022457205.1	genomeB	1	673357191	0.1269	0.513	24.74	23.78	gold genome
Saccharum spontaneum	GCA_022457205.1	genomeC	1	695304886	0.131	0.5308	24.68	23.81	gold genome
Saccharum spontaneum	GCA_022457205.1	genomeD	1	672450139	0.1316	0.5277	24.94	24.45	gold genome
Cenchrus purpureus	GCA_022644695.1	genomeA	1	975720859	0.0479	0.5695	8.41	13.6	reference genome
Cenchrus purpureus	GCA_022644695.1	genomeB	1	1042278502	0.0518	0.6209	8.34	13.52	reference genome
Avena sativa	GCA_022788535.1	genomeC	1	4197546329	0.1194	0.8434	14.15	8.52	draft genome
Avena sativa	GCA_022788535.1	genomeA	1	3306188742	0.1508	0.8297	18.18	17.26	reference genome
Avena sativa	GCA_022788535.1	genomeD	1	3278091145	0.1376	0.8202	16.78	17.18	reference genome
Avena insularis	GCA_023614405.1	genomeC	1	4020068809	0.1018	0.8192	12.43	9.78	draft genome
Avena insularis	GCA_023614405.1	genomeD	1	3131824267	0.1107	0.7953	13.92	15.9	reference genome
Avena sativa	GCA_023646675.1	genomeC	1	4094063504	0.1104	0.8304	13.3	7.67	draft genome
Avena sativa	GCA_023646675.1	genomeA	1	3346241509	0.1291	0.8042	16.06	15.1	reference genome
Avena sativa	GCA_023646675.1	genomeD	1	3215854646	0.1261	0.8004	15.75	16.09	reference genome
Pogostemon cablin	GCA_023678885.1	genomeA	1	1098794591	0.1097	0.55	19.94	20.45	gold genome
Pogostemon cablin	GCA_023678885.1	genomeB	1	773578968	0.0339	0.4128	8.22	13.85	reference genome
Eragrostis tef	GCA_024500355.1	genomeB	1	259051700	0.0407	0.1785	22.78	21.87	gold genome
Eragrostis tef	GCA_024500355.1	genomeA	1	296454505	0.0401	0.2231	17.99	18.71	reference genome
Gossypium hirsutum	GCA_024600755.1	genomeA	1	1463982654	0.086	0.7159	12.01	15.43	reference genome
Gossypium hirsutum	GCA_024600755.1	genomeD	1	849147365	0.066	0.5367	12.3	17.69	reference genome
Gossypium hirsutum	GCA_024704785.1	genomeA	1	1438483877	0.087	0.7158	12.15	15.63	reference genome
Gossypium hirsutum	GCA_024704785.1	genomeD	1	844582648	0.0654	0.5321	12.29	17.92	reference genome
Gossypium stephensii	GCA_024704795.1	genomeA	1	1435353752	0.08	0.7182	11.14	14.85	reference genome
Gossypium stephensii	GCA_024704795.1	genomeD	1	837538589	0.0597	0.539	11.08	16.71	reference genome
Gossypium ekmanianum	GCA_025583645.1	genomeA	1	1476845139	0.0857	0.7195	11.92	15.9	reference genome
Gossypium ekmanianum	GCA_025583645.1	genomeD	1	860188740	0.0637	0.5311	11.99	17.62	reference genome
Brassica napus	GCA_026770255.1	genomeA	1	296687353	0.0334	0.1404	23.8	23.08	gold genome
Brassica napus	GCA_026770255.1	genomeC	1	499120674	0.0599	0.3614	16.56	14.39	reference genome
Triticum turgidum subsp. durum	GCA_900231445.1	genomeA	1	4857121121	0.1248	0.8146	15.32	12.43	reference genome
Triticum turgidum subsp. durum	GCA_900231445.1	genomeB	1	5107217512	0.1242	0.7941	15.64	13.31	reference genome
Triticum aestivum	GCA_903993975.1	genomeA	1	4907196294	0.1385	0.8188	16.91	14.15	reference genome
Triticum aestivum	GCA_903993975.1	genomeB	1	5013902246	0.14	0.7953	17.61	15.44	reference genome
Triticum aestivum	GCA_903993975.1	genomeD	1	3950540886	0.1245	0.7762	16.04	11.35	reference genome
Avena sativa	GCA_910574605.1	genomeA	1	3277343647	0.0256	0.7069	3.62	0	draft genome
Avena sativa	GCA_910574605.1	genomeC	1	3867704868	0.0409	0.7525	5.44	3.27	draft genome
Avena sativa	GCA_910574605.1	genomeD	1	3125398926	0.0339	0.7361	4.6	3.32	draft genome
Avena insularis	GCA_910574615.1	genomeC	1	3745707476	0.1295	0.8125	15.94	15.51	reference genome
Avena insularis	GCA_910574615.1	genomeD	1	3178369769	0.1312	0.7968	16.46	15.33	reference genome
Triticum aestivum	GCA_918797515.1	genomeA	1	5002716812	0.1583	0.8267	19.15	15.64	reference genome
Triticum aestivum	GCA_918797515.1	genomeB	1	5214100770	0.1591	0.8139	19.55	16.79	reference genome
Triticum aestivum	GCA_918797515.1	genomeD	1	4028107810	0.1412	0.79	17.87	12.83	reference genome
Triticum aestivum	GCA_920937835.1	genomeA	1	4966282335	0.1542	0.8141	18.94	14.73	reference genome
Triticum aestivum	GCA_920937835.1	genomeB	1	5216673246	0.1554	0.8009	19.4	14.17	reference genome
Triticum aestivum	GCA_920937835.1	genomeD	1	4012688034	0.1385	0.7743	17.88	12.25	reference genome
Triticum aestivum	GCA_937894285.1	genomeA	1	4966282335	0.1542	0.8139	18.95	14.28	reference genome
Triticum aestivum	GCA_937894285.1	genomeB	1	5216673246	0.1554	0.8009	19.4	15.02	reference genome
Triticum aestivum	GCA_937894285.1	genomeD	1	4012688034	0.1385	0.7717	17.94	12.31	reference genome

## Sheet: Algae
Species name	GenBank assembly accession	Genome/subgenome	genome start (bp)	genome end (bp)	Intact LTR-RT	Total LTR	Raw LAI	LAI
Chlamydomonas reinhardtii	GCA_000002595.3	whole_genome	1	111098438	0.003	0.0513	5.89	0.26
Volvox carteri f. nagariensis	GCA_000143455.1	whole_genome	1	137684403	0.0034	0.0685	5.03	0
Botryococcus braunii	GCA_002005505.1	whole_genome	1	184381702	0.0643	0.3017	21.31	15.68
Tetradesmus obliquus	GCA_002149895.1	whole_genome	1	208176092	0.002	0.0714	2.83	0
Ostreococcus tauri	GCA_002158475.1	whole_genome	1	14762682	0.0252	0.0504	49.96	44.33
Dunaliella salina	GCA_002284615.2	whole_genome	1	343704392	0.0011	0.1478	0.75	3.59
Yamagishiella unicocca	GCA_003117035.1	whole_genome	1	140837241	0.0039	0.0649	6.06	0.43
Eudorina sp. 2006-703-Eu-15	GCA_003117095.1	whole_genome	1	168620790	0.0061	0.1031	5.94	0.31
Eudorina sp. 2006-703-Eu-15	GCA_003117195.1	whole_genome	1	184032255	0.0053	0.0934	5.66	0.03
Picocystis sp. ML	GCA_003665715.1	whole_genome	1	29646247	0.0432	0.1266	34.11	28.48
Haematococcus lacustris	GCA_003970955.1	whole_genome	1	365773732	0.0062	0.2012	3.06	0
Ulva prolifera	GCA_004138255.1	whole_genome	1	87889290	0.0131	0.1018	12.84	7.61
Tetraselmis striata	GCA_006384855.1	whole_genome	1	227954216	0.0173	0.2983	5.81	1.4
Desmodesmus armatus	GCA_007449985.2	whole_genome	1	116304009	0.0047	0.0562	8.29	2.66
Mesostigma viride	GCA_009103195.1	whole_genome	1	281412074	0.0017	0.2459	0.71	0
Chlorokybus atmophyticus	GCA_009103225.1	whole_genome	1	74330326	0.0218	0.1978	11.01	11.41
Spirogloea muscicola	GCA_009602725.1	whole_genome	1	170819335	0.0021	0.142	1.49	0
Mesotaenium endlicherianum	GCA_009602735.1	whole_genome	1	173751473	0.0349	0.2885	12.09	10.55
Mesostigma viride	GCA_009746045.1	whole_genome	1	441698809	0.0291	0.4211	6.91	1.28
Chlamydomonas sp. UWO 241	GCA_016618255.1	whole_genome	1	211641456	0.0015	0.2271	0.66	0
Chlamydomonas schloesseri	GCA_016834595.1	whole_genome	1	130201002	0.0041	0.1015	4.05	0
Chlamydomonas incerta	GCA_016834605.1	whole_genome	1	129236421	0.0064	0.1133	5.64	11.27
Volvox africanus	GCA_019650175.1	whole_genome	1	129328469	0.0226	0.1444	15.64	11.7
Volvox reticuliferus	GCA_019650235.1	whole_genome	1	133065142	0.0174	0.1281	13.62	7.99
Volvox reticuliferus	GCA_019650255.1	whole_genome	1	133961728	0.0172	0.1322	13.01	7.38
Picocystis sp. L7	GCA_020975725.1	whole_genome	1	20525659	0.0526	0.1481	35.49	30.43
Astrephomene gubernaculifera	GCA_021605115.1	whole_genome	1	103863617	0.0052	0.0975	5.29	0
Ulva prolifera	GCA_023078555.1	whole_genome	1	88938772	0.0226	0.1025	22.04	17.88
Ulva prolifera	GCA_023707965.1	whole_genome	1	103843212	0.0128	0.0901	14.24	12.02
Chlamydomonas reinhardtii	GCA_026108075.1	whole_genome	1	113900589	0.0033	0.0589	5.58	0
Ulva mutabilis	GCA_900538255.1	whole_genome	1	98484689	0.0458	0.2711	16.9	11.27
Tetradesmus acuminatus	GCA_902809745.2	whole_genome	1	119241191	0.0025	0.0791	3.17	0
Ostreobium quekettii	GCA_905146915.1	whole_genome	1	151902089	0.024	0.1973	12.17	16.82
Dunaliella primolecta	GCA_914767515.1	whole_genome	1	20300542	0.0074	0.0636	11.62	5.99
Dunaliella primolecta	GCA_914767535.1	whole_genome	1	210950326	0.0033	0.1304	2.53	0
Chlamydomonas sp. AIC	GCA_004335895.1	whole_genome						LAI is not applicable on the current genome assembly
Trebouxiophyceae sp. KSI-1	GCA_003568905.1	whole_genome						LAI is not applicable on the current genome assembly
Chlorella desiccata (nom. nud.)	GCA_019044685.2	whole_genome						LAI is not applicable on the current genome assembly
Scenedesmus sp. ARA3	GCA_004335835.1	whole_genome						LAI is not applicable on the current genome assembly
Trebouxia sp. TZW2008	GCA_002118135.1	whole_genome						LAI is not applicable on the current genome assembly
Parachlorella kessleri	GCA_015712045.1	whole_genome						LAI is not applicable on the current genome assembly
Chlorella sp. A99	GCA_003063905.1	whole_genome						LAI is not applicable on the current genome assembly
Chlorella sp. KRBP	GCA_004335735.1	whole_genome						LAI is not applicable on the current genome assembly
Chlorella sorokiniana	GCA_003116155.1	whole_genome						LAI is not applicable on the current genome assembly
Chlorella sp. Dachan	GCA_006782975.1	whole_genome						LAI is not applicable on the current genome assembly
Chlorophyta sp.	GCA_007760615.1	whole_genome						LAI is not applicable on the current genome assembly
Chlamydomonas sp. 3112	GCA_004335865.1	whole_genome						LAI is not applicable on the current genome assembly
Edaphochlamys debaryana	GCA_001662405.1	whole_genome						LAI is not applicable on the current genome assembly
Characiochloris sp. AAM3	GCA_004335845.1	whole_genome						LAI is not applicable on the current genome assembly
Scenedesmus sp. ARA	GCA_004335915.1	whole_genome						LAI is not applicable on the current genome assembly
Picochlorum sp. 'celeri'	GCA_010909725.1	whole_genome						LAI is not applicable on the current genome assembly
Ettlia oleoabundans	GCA_019693395.1	whole_genome						LAI is not applicable on the current genome assembly
Cymbomonas tetramitiformis	GCA_001247695.1	whole_genome						LAI is not applicable on the current genome assembly
Chlamydomonas asymmetrica	GCA_001662385.1	whole_genome						LAI is not applicable on the current genome assembly
Dunaliella sp. WIN1	GCA_004335645.1	whole_genome						LAI is not applicable on the current genome assembly
Chlorella sp. ArM0029B	GCA_002896455.3	whole_genome						LAI is not applicable on the current genome assembly
Prasinococcaceae sp. CCMP 1430	GCA_013416795.1	whole_genome						LAI is not applicable on the current genome assembly
Chlamydomonas applanata	GCA_001662365.1	whole_genome						LAI is not applicable on the current genome assembly
Tetradesmus obliquus	GCA_014621415.1	whole_genome						LAI is not applicable on the current genome assembly
Yamagishiella unicocca	GCA_003116995.1	whole_genome						LAI is not applicable on the current genome assembly
Chlorella sorokiniana	GCA_002939045.1	whole_genome						LAI is not applicable on the current genome assembly
Coelastrella sp. UTEX B 3026	GCA_002588565.1	whole_genome						LAI is not applicable on the current genome assembly
Chlamydomonas sp. WS7	GCA_004335715.1	whole_genome						LAI is not applicable on the current genome assembly
Chlorella vulgaris	GCA_001021125.1	whole_genome						LAI is not applicable on the current genome assembly
Chlorella sorokiniana	GCA_002245835.2	whole_genome						LAI is not applicable on the current genome assembly
Mychonastes homosphaera	GCA_009193075.1	whole_genome						LAI is not applicable on the current genome assembly
Prototheca cutis	GCA_002897115.2	whole_genome						LAI is not applicable on the current genome assembly
Chlorella vulgaris	GCA_009720215.1	whole_genome						LAI is not applicable on the current genome assembly
Chloroidium sp. JM	GCA_004335615.1	whole_genome						LAI is not applicable on the current genome assembly
Chlorella desiccata (nom. nud.)	GCA_019202925.1	whole_genome						LAI is not applicable on the current genome assembly
Scenedesmus sp. PABB004	GCA_014905635.1	whole_genome						LAI is not applicable on the current genome assembly
Coelastrella sp. MACC-549	GCA_018290735.1	whole_genome						LAI is not applicable on the current genome assembly
Chlorella sorokiniana	GCA_006782985.1	whole_genome						LAI is not applicable on the current genome assembly
Coelastrella sp. M60	GCA_001630525.1	whole_genome						LAI is not applicable on the current genome assembly
Nannochloris sp. RS	GCA_004335565.1	whole_genome						LAI is not applicable on the current genome assembly
Chlamydomonas sp. 3222	GCA_004335795.1	whole_genome						LAI is not applicable on the current genome assembly
Coccomyxa sp. Obi	GCA_020887355.1	whole_genome						LAI is not applicable on the current genome assembly
Trebouxia gelatinosa	GCA_000818905.1	whole_genome						LAI is not applicable on the current genome assembly
Monoraphidium neglectum	GCA_000611645.1	whole_genome						LAI is not applicable on the current genome assembly
Messastrum gracile	GCA_008037345.1	whole_genome						LAI is not applicable on the current genome assembly
Chlamydomonas sphaeroides	GCA_001662425.1	whole_genome						LAI is not applicable on the current genome assembly
Chlorella sorokiniana	GCA_003130725.1	whole_genome						LAI is not applicable on the current genome assembly
Prototheca wickerhamii	GCA_003255715.1	whole_genome						LAI is not applicable on the current genome assembly
Picochlorum sp. BH-2019	GCA_009650465.1	whole_genome						LAI is not applicable on the current genome assembly
Bathycoccus sp. SAG2	GCA_009618095.1	whole_genome						LAI is not applicable on the current genome assembly
Trebouxia sp. A1-2	GCA_008636185.1	whole_genome						LAI is not applicable on the current genome assembly
Haematococcus sp. NG2	GCA_004335575.1	whole_genome						LAI is not applicable on the current genome assembly
Monoraphidium sp. 549	GCA_002814315.1	whole_genome						LAI is not applicable on the current genome assembly
Haematococcus lacustris	GCA_011766145.1	whole_genome						LAI is not applicable on the current genome assembly
Chlorella vulgaris	GCA_009720205.1	whole_genome						LAI is not applicable on the current genome assembly
Chloromonas sp. AAM2	GCA_004335635.1	whole_genome						LAI is not applicable on the current genome assembly
Parachlorella kessleri	GCA_001598975.1	whole_genome						LAI is not applicable on the current genome assembly
Coccomyxa sp. LA000219	GCA_000812005.1	whole_genome						LAI is not applicable on the current genome assembly
Chlamydomonas sp. WS3	GCA_004335755.1	whole_genome						LAI is not applicable on the current genome assembly
Chlorella sorokiniana	GCA_006782965.1	whole_genome						LAI is not applicable on the current genome assembly
Ostreococcus mediterraneus	GCA_012295225.1	whole_genome						LAI is not applicable on the current genome assembly
Picochlorum costavermella	GCA_011316045.1	whole_genome						LAI is not applicable on the current genome assembly
Chlorella sp. CH2018	GCA_009928355.1	whole_genome						LAI is not applicable on the current genome assembly
Auxenochlorella pyrenoidosa	GCA_001430745.1	whole_genome						LAI is not applicable on the current genome assembly
Dunaliella sp. RO	GCA_004335775.1	whole_genome						LAI is not applicable on the current genome assembly
Nannochloris sp. X1	GCA_004335555.1	whole_genome						LAI is not applicable on the current genome assembly
Dunaliella sp. M2	GCA_004335885.1	whole_genome						LAI is not applicable on the current genome assembly
uncultured Bathycoccus	GCA_000259855.1	whole_genome						LAI is not applicable on the current genome assembly
Scenedesmus quadricauda	GCA_002317545.1	whole_genome						LAI is not applicable on the current genome assembly
Auxenochlorella protothecoides	GCA_003709365.1	whole_genome						LAI is not applicable on the current genome assembly
Chlorella sp. BAC 9706	GCA_013372505.1	whole_genome						LAI is not applicable on the current genome assembly
Picochlorum sp. 'soloecismus'	GCA_002818215.1	whole_genome						LAI is not applicable on the current genome assembly
Chlorella vulgaris	GCA_008119945.1	whole_genome						LAI is not applicable on the current genome assembly
Auxenochlorella protothecoides	GCA_000733215.1	whole_genome						LAI is not applicable on the current genome assembly
Tetratostichococcus sp. P1	GCA_010646915.1	whole_genome						LAI is not applicable on the current genome assembly
Bathycoccus sp. SAG1	GCA_009618075.1	whole_genome						LAI is not applicable on the current genome assembly
Picochlorum sp. SENEW3	GCA_000876415.1	whole_genome						LAI is not applicable on the current genome assembly
Prototheca ciferrii	GCA_003613005.1	whole_genome						LAI is not applicable on the current genome assembly
Axilococcus clingmanii	GCA_019693495.1	whole_genome						LAI is not applicable on the current genome assembly
Pyramimonas parkeae	GCA_018697155.1	whole_genome						LAI is not applicable on the current genome assembly
Micromonas sp. ASP10-01a	GCA_001430725.1	whole_genome						LAI is not applicable on the current genome assembly
Auxenochlorella protothecoides	GCA_002154875.1	whole_genome						LAI is not applicable on the current genome assembly
Dunaliella sp. YS1	GCA_004335685.1	whole_genome						LAI is not applicable on the current genome assembly
Prototheca cutis	GCA_016906445.1	whole_genome						LAI is not applicable on the current genome assembly
Prototheca bovis	GCA_003612995.1	whole_genome						LAI is not applicable on the current genome assembly
Chloroidium sp. CF	GCA_004335625.1	whole_genome						LAI is not applicable on the current genome assembly
Prototheca stagnorum	GCA_002794665.1	whole_genome						LAI is not applicable on the current genome assembly
Mamiellophyceae sp. 2017MT	GCA_004115355.1	whole_genome						LAI is not applicable on the current genome assembly
Asterochloris erici	GCA_019693375.1	whole_genome						LAI is not applicable on the current genome assembly
Prototheca wickerhamii	GCA_016906385.1	whole_genome						LAI is not applicable on the current genome assembly
Helicosporidium sp. ATCC 50920	GCA_000690575.1	whole_genome						LAI is not applicable on the current genome assembly
Coccomyxa sp. SUA001	GCA_001244535.1	whole_genome						LAI is not applicable on the current genome assembly
Scenedesmus vacuolatus	GCA_004764505.1	whole_genome						LAI is not applicable on the current genome assembly
Micromonas sp. SAG5	GCA_009618055.1	whole_genome						LAI is not applicable on the current genome assembly
Bathycoccus sp. SAG4	GCA_009618065.1	whole_genome						LAI is not applicable on the current genome assembly
Bathycoccus sp. SAG3	GCA_009618085.1	whole_genome						LAI is not applicable on the current genome assembly
Micromonas sp. SAG6	GCA_009618155.1	whole_genome						LAI is not applicable on the current genome assembly
Micromonas sp. SAG7	GCA_009618165.1	whole_genome						LAI is not applicable on the current genome assembly
Micromonas sp. SAG8	GCA_009618195.1	whole_genome						LAI is not applicable on the current genome assembly
Ostreococcus sp. SAG9	GCA_009618205.1	whole_genome						LAI is not applicable on the current genome assembly
Ostreococcus sp. SAG10	GCA_009618215.1	whole_genome						LAI is not applicable on the current genome assembly
Ostreococcus sp. SAG12	GCA_009618245.1	whole_genome						LAI is not applicable on the current genome assembly
Ostreococcus sp. SAG11	GCA_009618255.1	whole_genome						LAI is not applicable on the current genome assembly
Bathycoccus sp. NIOZ-UU96	GCA_014466055.1	whole_genome						LAI is not applicable on the current genome assembly
Prasinocladus sp. malaysianus	GCA_019702555.1	whole_genome						LAI is not applicable on the current genome assembly
Bathycoccus prasinos	GCA_002220235.1	whole_genome						LAI is not applicable on the current genome assembly
Chlamydomonas eustigma	GCA_002335675.1	whole_genome						LAI is not applicable on the current genome assembly
Chlorella variabilis	GCA_000147415.1	whole_genome						LAI is not applicable on the current genome assembly
Chloropicon primus	GCA_007859695.1	whole_genome						LAI is not applicable on the current genome assembly
Coccomyxa subellipsoidea C-169	GCA_000258705.1	whole_genome						LAI is not applicable on the current genome assembly
Edaphochlamys debaryana	GCA_016858145.1	whole_genome						LAI is not applicable on the current genome assembly
Gonium pectorale	GCA_001584585.1	whole_genome						LAI is not applicable on the current genome assembly
Micractinium conductrix	GCA_002245815.2	whole_genome						LAI is not applicable on the current genome assembly
Micromonas commoda	GCA_000090985.2	whole_genome						LAI is not applicable on the current genome assembly
Micromonas pusilla CCMP1545	GCA_000151265.1	whole_genome						LAI is not applicable on the current genome assembly
Ostreococcus lucimarinus CCE9901	GCA_000092065.1	whole_genome						LAI is not applicable on the current genome assembly
Ostreococcus tauri	GCA_000214015.2	whole_genome						LAI is not applicable on the current genome assembly
Pycnococcus provasolii	GCA_015473125.1	whole_genome						LAI is not applicable on the current genome assembly
Raphidocelis subcapitata	GCA_003203535.1	whole_genome						LAI is not applicable on the current genome assembly
Tetrabaena socialis	GCA_002891735.1	whole_genome						LAI is not applicable on the current genome assembly
