# Supplementary material for: A large-scale assessment of the quality of plant genome assemblies using the LTR assembly index
Source: AoB Plants. 2023 Apr 4;15(3):plad015. doi: 10.1093/aobpla/plad015 (PMC10184434; doi:10.1093/aobpla/plad015)
Supplement: plad015_suppl_Supplementary_Table_S3 [file plad015_suppl_supplementary_table_s3.xlsx]

## Sheet: Sheet1
Table S3. The LAI values for 136 genomes with LAI values higher than 20 (gold quality)
Species name	GenBank accession	LAI
Carya illinoinensis	GCA_018689175.1	20.06
Arabidopsis thaliana	GCA_946499665.1	20.07
Andrographis paniculata	GCA_009805555.1	20.09
Arabidopsis thaliana	GCA_903064285.1	20.12
Oryza sativa	GCA_009829725.1	20.13
Eucalyptus erythrocorys	GCA_014182555.1	20.16
Citrus clementina	GCA_000493195.1	20.21
Cichorium intybus	GCA_023525715.1	20.24
Hirschfeldia incana	GCA_026261945.1	20.25
Mikania micrantha	GCA_009363875.1	20.45
Oryza sativa Indica Group	GCA_009831355.1	20.46
Raphanus raphanistrum x Raphanus sativus	GCA_021328975.1	20.47
Malus domestica	GCA_916614885.2	20.47
Glebionis coronaria	GCA_025667525.1	20.52
Turritis glabra	GCA_900406565.1	20.55
Raphanus sativus	GCA_019705955.1	20.56
Arabidopsis lyrata subsp. petraea	GCA_026151145.1	20.57
Carya illinoinensis	GCA_016808215.1	20.58
Arabidopsis thaliana	GCA_903064275.1	20.5
Saccharum hybrid cultivar	GCA_900465005.1	20.62
Pyrus ussuriensis x Pyrus communis	GCA_008932095.1	20.72
Oryza sativa	GCA_003865215.1	20.76
Dimocarpus longan	GCA_022984855.1	20.77
Salvia splendens	GCA_004379255.2	20.78
Prunus persica	GCA_000346465.2	20.83
Themeda triandra	GCA_018135685.1	20.83
Spinacia oleracea	GCA_020520425.1	20.85
Eucalyptus pauciflora	GCA_007663325.1	20.86
Citrus sinensis	GCA_022201045.1	20.91
Arabidopsis thaliana	GCA_024498495.1	20.91
Isatis tinctoria	GCA_014595705.1	20.96
Arabidopsis thaliana	GCA_024498555.1	20.96
Arabidopsis suecica	GCA_019202805.1	20.98
Setaria viridis	GCA_005286985.1	21.07
Manihot esculenta	GCA_001659605.2	21.14
Camelina hispida	GCA_023864115.1	21.15
Rosa persica	GCA_025331145.1	21.17
Cannabis sativa	GCA_025232715.1	21.21
Prunus persica	GCA_018340835.1	21.23
Oryza sativa Japonica Group	GCA_009830595.1	21.24
Rhododendron griersonianum	GCA_018127125.1	21.25
Oryza sativa Japonica Group	GCA_009797565.1	21.29
Medicago truncatula	GCA_003473485.2	21.2
Pyrus x bretschneideri	GCA_019419815.1	21.33
Arachis hypogaea	GCA_019915045.1	21.34
Oryza sativa aus subgroup	GCA_009831335.1	21.36
Oryza sativa Japonica Group	GCA_003449065.1	21.43
Carya illinoinensis	GCA_018689215.1	21.43
Camelina laxa	GCA_024034495.1	21.48
Misopates orontium	GCA_946800315.1	21.53
Eucalyptus regnans	GCA_014182855.1	21.55
Oryza sativa Indica Group	GCA_003449045.1	21.56
Arctium lappa	GCA_023525745.1	21.57
Raphanus raphanistrum subsp. landra	GCA_019706005.1	21.59
Arabidopsis thaliana x Arabidopsis arenosa	GCA_019201805.1	21.5
Oryza sativa f. spontanea	GCA_006942195.1	21.61
Prunus persica	GCA_020226405.1	21.62
Vaccinium darrowii	GCA_020921065.1	21.67
Rosa chinensis	GCA_002994745.2	21.69
Cichorium endivia	GCA_023376185.1	21.6
Malus domestica	GCA_916048125.1	21.7
Arabidopsis thaliana	GCA_024498455.1	21.81
Oryza sativa aus subgroup	GCA_001952365.3	21.95
Panicum hallii	GCA_002211085.2	21
Quercus gilva	GCA_023621385.1	22.09
Phoenix dactylifera	GCA_009389715.1	22.15
Oryza sativa Indica Group	GCA_009829395.1	22.16
Pyrus pyrifolia	GCA_016587475.1	22.18
Arabidopsis thaliana	GCA_903064295.1	22.19
Arabidopsis thaliana	GCA_024498435.1	22.22
Sorghum bicolor	GCA_947241665.1	22.35
Oryza sativa Japonica Group	GCA_001433935.1	22.41
Rhododendron mucronatum var. ripense	GCA_019656295.1	22.4
Pyrus betulifolia	GCA_007844245.1	22.55
Oryza sativa Japonica Group	GCA_003865235.1	22.62
Quercus aquifolioides	GCA_019022515.1	22.62
Oryza sativa tropical japonica subgroup	GCA_009831275.1	22.67
Arctostaphylos glauca	GCA_019985065.2	22.72
Potentilla anserina	GCA_933775445.1	22.83
Oryza sativa	GCA_019137765.1	22.91
Zizania palustris	GCA_019279435.1	23.19
Oryza sativa tropical japonica subgroup	GCA_009831315.1	23.21
Oryza sativa	GCA_014636035.1	23.28
Artocarpus heterophyllus	GCA_025403435.1	23.2
Oryza sativa Japonica Group	GCA_022834795.1	23.31
Oryza sativa Indica Group	GCA_001889745.1	23.35
Oryza sativa Indica Group	GCA_009831025.1	23.36
Oryza sativa Indica Group	GCA_001623365.2	23.3
Oryza sativa Indica Group	GCA_009831045.1	23.45
Thymus quinquecostatus	GCA_024222315.1	23.49
Oryza sativa Japonica Group	GCA_026167685.1	23.49
Isatis tinctoria	GCA_010577795.1	23.57
Oryza sativa Indica Group	GCA_001623345.3	23.67
Arachis duranensis	GCA_014805325.1	23.69
Oryza sativa Japonica Group	GCA_000005425.2	23.77
Primula vulgaris	GCA_001077355.1	23.84
Primula vulgaris	GCA_001403715.1	23.84
Oryza sativa Japonica Group	GCA_002573525.1	23
Oryza nivara	GCA_000576065.2	24.11
Melastoma candidum	GCA_023653495.1	24.21
Cenchrus americanus	GCA_020739525.1	24.2
Cenchrus americanus	GCA_021560375.1	24.46
Arachis duranensis	GCA_018207795.1	24.4
Oryza rufipogon	GCA_023541355.1	24.58
Sorghum bicolor	GCA_947241735.1	24.82
Oryza sativa Indica Group	GCA_002151415.1	24.84
Cenchrus americanus	GCA_020739535.1	24.87
Cenchrus americanus	GCA_020739575.1	24.9
Oryza sativa aromatic subgroup	GCA_009831255.1	25.01
Erysimum cheiranthoides	GCA_011420285.1	25.05
Oryza sativa	GCA_009914875.1	25.07
Cenchrus americanus	GCA_020739585.1	25.13
Zea mays	GCA_000005005.6	25.49
Oryza sativa Indica Group	GCA_009831295.1	25.55
Sorghum bicolor	GCA_000003195.3	25.59
Zea mays	GCA_910593975.1	25.91
Arachis cardenasii	GCA_018493915.1	26.16
Zea mays	GCA_022117705.1	26.21
Camelina hispida	GCA_023657505.1	26.29
Zea mays	GCA_902166975.1	26.37
Zea mays	GCA_902167085.1	26.39
Arabidopsis lyrata subsp. lyrata	GCA_000004255.1	26.47
Zea mays	GCA_902166955.1	26.47
Polygonum aviculare	GCA_934047395.1	26.57
Oryza sativa Japonica Group	GCA_004295705.1	26.82
Oryza glumipatula	GCA_000576495.2	26.88
Zea mays	GCA_902167055.1	26.88
Polygonum aviculare	GCA_934048045.1	27.24
Arabidopsis lyrata	GCA_944990045.1	27.65
Ballota nigra	GCA_947034845.1	27.85
Arabidopsis arenosa	GCA_905216605.1	27.92
Trifolium pratense	GCA_020283565.1	28.1
Arabidopsis suecica	GCA_905175345.1	28.61
Zea mays	GCA_902167145.1	29.45
Arabidopsis arenosa	GCA_026151155.1	31.59
